# Supplementary material for: Desert Tortoises (Gopherus agassizii) Are Selective Herbivores that Track the Flowering Phenology of Their Preferred Food Plants
Source: PLoS One. 2015 Jan 30;10(1):e0116716. doi: 10.1371/journal.pone.0116716 (PMC4312072; doi:10.1371/journal.pone.0116716)
Supplement: S1 Table — (XLSX) [file pone.0116716.s001.xlsx]

## Sheet: Peren Cover Calcs-FAN STRATUM
Perennial Plant cover in Fan stratum-1992. Total of 48 2 x 5 m quadrats used along this transect (or 480 m2 total)
Shown below are all data from all 48 quadrats lumped together. Each line is an individual plant found within a quadrat.
Canopy cover was estimated for each shrub the following way: by averaging the maximum and minimum diameters and then calculating the area of a circle;
At the bottom are the calculations for deriving the microhabitat area correction factors
	Number	Major dia (cm)	Minor dia (cm)	Major (m)	Minor (m)	avg dia.	est. radius	est. area (m2)
Acamptopappus sphaerocephalus	1	44	34	0.44	0.34	0.39	0.195	0.119459
Acamptopappus sphaerocephalus	1	73	62	0.73	0.62	0.675	0.3375	0.357847
Acamptopappus sphaerocephalus	1	66	42	0.66	0.42	0.54	0.27	0.229022
Acamptopappus sphaerocephalus	1	67	49	0.67	0.49	0.58	0.29	0.264208
Acamptopappus sphaerocephalus	1	61	47	0.61	0.47	0.54	0.27	0.229022
Acamptopappus sphaerocephalus	1	18	14	0.18	0.14	0.16	0.08	0.0201062
Acamptopappus sphaerocephalus	1	64	48	0.64	0.48	0.56	0.28	0.246301
Acamptopappus sphaerocephalus	1	57	50	0.57	0.5	0.535	0.2675	0.224801
Acamptopappus sphaerocephalus	1	52	37	0.52	0.37	0.445	0.2225	0.155528
Acamptopappus sphaerocephalus	1	48	31	0.48	0.31	0.395	0.1975	0.122542
Acamptopappus sphaerocephalus	1	81	76	0.81	0.76	0.785	0.3925	0.483982
Acamptopappus sphaerocephalus	1	62	44	0.62	0.44	0.53	0.265	0.220618
Acamptopappus sphaerocephalus	1	37	37	0.37	0.37	0.37	0.185	0.107521
Acamptopappus sphaerocephalus	1	55	46	0.55	0.46	0.505	0.2525	0.200296
Acamptopappus sphaerocephalus	1	67	61	0.67	0.61	0.64	0.32	0.321699
Acamptopappus sphaerocephalus	1	65	64	0.65	0.64	0.645	0.3225	0.326745
Acamptopappus sphaerocephalus	1	49	34	0.49	0.34	0.415	0.2075	0.135265
Acamptopappus sphaerocephalus	1	61	52	0.61	0.52	0.565	0.2825	0.250719
Acamptopappus sphaerocephalus	1	12	9	0.12	0.09	0.105	0.0525	0.00865901
Acamptopappus sphaerocephalus	1	51	40	0.51	0.4	0.455	0.2275	0.162597
Acamptopappus sphaerocephalus	1	63	58	0.63	0.58	0.605	0.3025	0.287475
Acamptopappus sphaerocephalus	1	73	63	0.73	0.63	0.68	0.34	0.363168
Acamptopappus sphaerocephalus	1	82	65	0.82	0.65	0.735	0.3675	0.424292
Acamptopappus sphaerocephalus	1	53	30	0.53	0.3	0.415	0.2075	0.135265
Acamptopappus sphaerocephalus	1	25	20	0.25	0.2	0.225	0.1125	0.0397608
Acamptopappus sphaerocephalus	1	53	22	0.53	0.22	0.375	0.1875	0.110447
Acamptopappus sphaerocephalus	1	58	32	0.58	0.32	0.45	0.225	0.159043
Acamptopappus sphaerocephalus	1	69	67	0.69	0.67	0.68	0.34	0.363168
Acamptopappus sphaerocephalus	1	54	34	0.54	0.34	0.44	0.22	0.152053
Acamptopappus sphaerocephalus	1	54	52	0.54	0.52	0.53	0.265	0.220618
Acamptopappus sphaerocephalus	1	52	49	0.52	0.49	0.505	0.2525	0.200296
Acamptopappus sphaerocephalus	1	14	12	0.14	0.12	0.13	0.065	0.0132732
Acamptopappus sphaerocephalus	1	20	17	0.2	0.17	0.185	0.0925	0.0268803
Acamptopappus sphaerocephalus	1	25	22	0.25	0.22	0.235	0.1175	0.0433736
Acamptopappus sphaerocephalus	1	89	82	0.89	0.82	0.855	0.4275	0.574146
Acamptopappus sphaerocephalus	1	16	13	0.16	0.13	0.145	0.0725	0.016513
Acamptopappus sphaerocephalus	1	54	49	0.54	0.49	0.515	0.2575	0.208307
Acamptopappus sphaerocephalus	1	22	17	0.22	0.17	0.195	0.0975	0.0298648
Acamptopappus sphaerocephalus	1	45	40	0.45	0.4	0.425	0.2125	0.141863
Acamptopappus sphaerocephalus	1	76	64	0.76	0.64	0.7	0.35	0.384845
Acamptopappus sphaerocephalus	1	26	24	0.26	0.24	0.25	0.125	0.0490874
Acamptopappus sphaerocephalus	1	24	22	0.24	0.22	0.23	0.115	0.0415476
Acamptopappus sphaerocephalus	1	24	19	0.24	0.19	0.215	0.1075	0.036305
Acamptopappus sphaerocephalus	1	33	31	0.33	0.31	0.32	0.16	0.0804248
Acamptopappus sphaerocephalus	1	48	37	0.48	0.37	0.425	0.2125	0.141863
Acamptopappus sphaerocephalus	1	28	23	0.28	0.23	0.255	0.1275	0.0510705
Acamptopappus sphaerocephalus	1	54	50	0.54	0.5	0.52	0.26	0.212372
Acamptopappus sphaerocephalus	1	26	23	0.26	0.23	0.245	0.1225	0.0471435
Acamptopappus sphaerocephalus	1	20	19	0.2	0.19	0.195	0.0975	0.0298648
Acamptopappus sphaerocephalus	1	32	31	0.32	0.31	0.315	0.1575	0.0779311
Acamptopappus sphaerocephalus	1	65	51	0.65	0.51	0.58	0.29	0.264208
Acamptopappus sphaerocephalus	1	76	65	0.76	0.65	0.705	0.3525	0.390363
Acamptopappus sphaerocephalus	1	85	50	0.85	0.5	0.675	0.3375	0.357847
Acamptopappus sphaerocephalus	1	144	132	1.44	1.32	1.38	0.69	1.49571
Acamptopappus sphaerocephalus	1	78	73	0.78	0.73	0.755	0.3775	0.447697
Acamptopappus sphaerocephalus	1	59	42	0.59	0.42	0.505	0.2525	0.200296
Acamptopappus sphaerocephalus	1	70	62	0.7	0.62	0.66	0.33	0.342119
Acamptopappus sphaerocephalus	1	48	40	0.48	0.4	0.44	0.22	0.152053
Acamptopappus sphaerocephalus	1	57	48	0.57	0.48	0.525	0.2625	0.216475
Acamptopappus sphaerocephalus	1	52	40	0.52	0.4	0.46	0.23	0.16619
Acamptopappus sphaerocephalus	1	62	46	0.62	0.46	0.54	0.27	0.229022
Acamptopappus sphaerocephalus	1	66	61	0.66	0.61	0.635	0.3175	0.316692
Acamptopappus sphaerocephalus	1	80	65	0.8	0.65	0.725	0.3625	0.412825
Acamptopappus sphaerocephalus	1	81	66	0.81	0.66	0.735	0.3675	0.424292
Acamptopappus sphaerocephalus	1	73	61	0.73	0.61	0.67	0.335	0.352565
Acamptopappus sphaerocephalus	1	49	37	0.49	0.37	0.43	0.215	0.14522
Acamptopappus sphaerocephalus	1	41	39	0.41	0.39	0.4	0.2	0.125664
Acamptopappus sphaerocephalus	1	45	37	0.45	0.37	0.41	0.205	0.132025
Acamptopappus sphaerocephalus	1	52	47	0.52	0.47	0.495	0.2475	0.192442
Acamptopappus sphaerocephalus	1	69	55	0.69	0.55	0.62	0.31	0.301907
Acamptopappus sphaerocephalus	1	67	38	0.67	0.38	0.525	0.2625	0.216475
Acamptopappus sphaerocephalus	1	23	17	0.23	0.17	0.2	0.1	0.0314159
Acamptopappus sphaerocephalus	1	67	47	0.67	0.47	0.57	0.285	0.255176
Acamptopappus sphaerocephalus	1	85	56	0.85	0.56	0.705	0.3525	0.390363
Acamptopappus sphaerocephalus	1	85	60	0.85	0.6	0.725	0.3625	0.412825
Acamptopappus sphaerocephalus	1	76	61	0.76	0.61	0.685	0.3425	0.368528
Acamptopappus sphaerocephalus	1	33	31	0.33	0.31	0.32	0.16	0.0804248
Acamptopappus sphaerocephalus	1	37	35	0.37	0.35	0.36	0.18	0.101788
Acamptopappus sphaerocephalus	1	24	20	0.24	0.2	0.22	0.11	0.0380133
Acamptopappus sphaerocephalus	1	47	30	0.47	0.3	0.385	0.1925	0.116416
Acamptopappus sphaerocephalus	1	89	65	0.89	0.65	0.77	0.385	0.465663
Acamptopappus sphaerocephalus	1	57	50	0.57	0.5	0.535	0.2675	0.224801
Acamptopappus sphaerocephalus	1	65	49	0.65	0.49	0.57	0.285	0.255176
Acamptopappus sphaerocephalus	1	35	21	0.35	0.21	0.28	0.14	0.0615752
Acamptopappus sphaerocephalus	1	85	61	0.85	0.61	0.73	0.365	0.418539
Acamptopappus sphaerocephalus	1	59	49	0.59	0.49	0.54	0.27	0.229022
Acamptopappus sphaerocephalus	1	82	65	0.82	0.65	0.735	0.3675	0.424292
Acamptopappus sphaerocephalus	1	72	52	0.72	0.52	0.62	0.31	0.301907
Acamptopappus sphaerocephalus	1	46	45	0.46	0.45	0.455	0.2275	0.162597
Acamptopappus sphaerocephalus	1	72	67	0.72	0.67	0.695	0.3475	0.379367
Acamptopappus sphaerocephalus	1	34	26	0.34	0.26	0.3	0.15	0.0706858
Acamptopappus sphaerocephalus	1	73	42	0.73	0.42	0.575	0.2875	0.259672
Acamptopappus sphaerocephalus	1	70	53	0.7	0.53	0.615	0.3075	0.297057
Acamptopappus sphaerocephalus	1	49	39	0.49	0.39	0.44	0.22	0.152053
Acamptopappus sphaerocephalus	1	61	26	0.61	0.26	0.435	0.2175	0.148617
Acamptopappus sphaerocephalus	1	52	47	0.52	0.47	0.495	0.2475	0.192442
Acamptopappus sphaerocephalus	1	48	44	0.48	0.44	0.46	0.23	0.16619
Acamptopappus sphaerocephalus	1	59	50	0.59	0.5	0.545	0.2725	0.233283
Acamptopappus sphaerocephalus	1	39	37	0.39	0.37	0.38	0.19	0.113411
	99							22.0826
Ambrosia dumosa	1	28	25	0.28	0.25	0.265	0.1325	0.0551546
Ambrosia dumosa	1	54	52	0.54	0.52	0.53	0.265	0.220618
Ambrosia dumosa	1	44	35	0.44	0.35	0.395	0.1975	0.122542
Ambrosia dumosa	1	79	70	0.79	0.7	0.745	0.3725	0.435916
Ambrosia dumosa	1	92	65	0.92	0.65	0.785	0.3925	0.483982
Ambrosia dumosa	1	47	37	0.47	0.37	0.42	0.21	0.138544
Ambrosia dumosa	1	96	82	0.96	0.82	0.89	0.445	0.622114
Ambrosia dumosa	1	25	19	0.25	0.19	0.22	0.11	0.0380133
Ambrosia dumosa	1	30	24	0.3	0.24	0.27	0.135	0.0572555
Ambrosia dumosa	1	40	32	0.4	0.32	0.36	0.18	0.101788
Ambrosia dumosa	1	59	45	0.59	0.45	0.52	0.26	0.212372
Ambrosia dumosa	1	128	84	1.28	0.84	1.06	0.53	0.882473
Ambrosia dumosa	1	110	79	1.1	0.79	0.945	0.4725	0.70138
Ambrosia dumosa	1	31	30	0.31	0.3	0.305	0.1525	0.0730617
Ambrosia dumosa	1	54	45	0.54	0.45	0.495	0.2475	0.192442
Ambrosia dumosa	1	44	32	0.44	0.32	0.38	0.19	0.113411
Ambrosia dumosa	1	45	40	0.45	0.4	0.425	0.2125	0.141863
Ambrosia dumosa	1	24	18	0.24	0.18	0.21	0.105	0.0346361
Ambrosia dumosa	1	63	55	0.63	0.55	0.59	0.295	0.273397
Ambrosia dumosa	1	32	22	0.32	0.22	0.27	0.135	0.0572555
Ambrosia dumosa	1	54	47	0.54	0.47	0.505	0.2525	0.200296
Ambrosia dumosa	1	36	32	0.36	0.32	0.34	0.17	0.090792
Ambrosia dumosa	1	65	59	0.65	0.59	0.62	0.31	0.301907
Ambrosia dumosa	1	36	31	0.36	0.31	0.335	0.1675	0.0881413
Ambrosia dumosa	1	29	25	0.29	0.25	0.27	0.135	0.0572555
Ambrosia dumosa	1	76	60	0.76	0.6	0.68	0.34	0.363168
Ambrosia dumosa	1	34	30	0.34	0.3	0.32	0.16	0.0804248
Ambrosia dumosa	1	18	14	0.18	0.14	0.16	0.08	0.0201062
Ambrosia dumosa	1	47	45	0.47	0.45	0.46	0.23	0.16619
Ambrosia dumosa	1	33	31	0.33	0.31	0.32	0.16	0.0804248
Ambrosia dumosa	1	72	62	0.72	0.62	0.67	0.335	0.352565
Ambrosia dumosa	1	20	16	0.2	0.16	0.18	0.09	0.0254469
Ambrosia dumosa	1	94	81	0.94	0.81	0.875	0.4375	0.60132
Ambrosia dumosa	1	50	50	0.5	0.5	0.5	0.25	0.19635
Ambrosia dumosa	1	62	46	0.62	0.46	0.54	0.27	0.229022
Ambrosia dumosa	1	49	41	0.49	0.41	0.45	0.225	0.159043
Ambrosia dumosa	1	76	70	0.76	0.7	0.73	0.365	0.418539
Ambrosia dumosa	1	20	19	0.2	0.19	0.195	0.0975	0.0298648
Ambrosia dumosa	1	74	66	0.74	0.66	0.7	0.35	0.384845
Ambrosia dumosa	1	50	44	0.5	0.44	0.47	0.235	0.173494
Ambrosia dumosa	1	44	41	0.44	0.41	0.425	0.2125	0.141863
	41							9.11928
Grayia spinosa	1	131	116	1.31	1.16	1.235	0.6175	1.19791
Lycium andersoni	1	70	52	0.7	0.52	0.61	0.305	0.292247
Lycium andersoni	1	115	75	1.15	0.75	0.95	0.475	0.708822
Lycium andersoni	1	125	99	1.25	0.99	1.12	0.56	0.985203
	3							1.98627
Larrea tridentata	1	232	197	2.32	1.97	2.145	1.0725	3.61364
Larrea tridentata	1	105	90	1.05	0.9	0.975	0.4875	0.746619
Larrea tridentata	1	360	290	3.6	2.9	3.25	1.625	8.29577
Larrea tridentata	1	180	163	1.8	1.63	1.715	0.8575	2.31003
Larrea tridentata	1	267	230	2.67	2.3	2.485	1.2425	4.85001
Larrea tridentata	1	375	295	3.75	2.95	3.35	1.675	8.81413
Larrea tridentata	1	177	148	1.77	1.48	1.625	0.8125	2.07394
Larrea tridentata	1	205	170	2.05	1.7	1.875	0.9375	2.76117
Larrea tridentata	1	270	250	2.7	2.5	2.6	1.3	5.30929
Larrea tridentata	1	380	330	3.8	3.3	3.55	1.775	9.89798
Larrea tridentata	1	290	285	2.9	2.85	2.875	1.4375	6.49181
Larrea tridentata	1	250	190	2.5	1.9	2.2	1.1	3.80133
Larrea tridentata	1	190	162	1.9	1.62	1.76	0.88	2.43285
Larrea tridentata	1	370	255	3.7	2.55	3.125	1.5625	7.6699
	14							69.0685
						BELOW ARE THE CALCULATIONS FOR DERIVING THE MICROHABITAT AREA CORRECTION FACTORS FOR FAN STRATUM
							Total Cover( all plants)=	103.455
							Total Intershrub Space=	376.545
							Total Space=	480
							Total LATR cover=	69.0685
							Total Intershrub space=	376.545
							Proportion of LATR cover=	0.143893
							Proportion of non-LATR shrub cover ("other")=	0.0716376
							Proportion of Open ("Intershrub") space=	0.78447
							Total Area=	1
	Now, need to split LATR cover (14.4% of total LATR cover) into two microhabitat area components: Dripline = 75% of LATR Cover estimate and Canopy = 25% of LATR cover estimate.
				FINAL MICROHABITAT AREA CORRECTION FACTORS FOR FAN STRATUM
							Proportion of Open ("Intershrub") space=	0.78447
							Proportion of non-LATR shrub cover ("other")=	0.072
							% area occupied by LATR Dripline =	0.108
							% area occupied by LATR Canopy =	0.036
							Total Area=	1.00047

## Sheet: Peren Cover Calcs-HILL STRATUM
Perennial Plant cover in Hill stratum-1992. Total of 42 2 x 5 m quadrats used along this transect (or 420 m2 total)
Shown below are all data from all 42 quadrats lumped together. Each line is an individual plant found within a quadrat.
Canopy cover was estimated for each shrub the following way: by averaging the maximum and minimum diameters and then calculating the area of a circle;
At the bottom are the calculations for deriving the microhabitat area correction factors
	Number	Major dia (cm)	Minor dia (cm)	Major (m)	Minor (m)	avg dia.	est. radius	est. area (m2)
Acamptopappus sphaerocephalus	1	20	20	0.2	0.2	0.2	0.1	0.0314159
Acamptopappus sphaerocephalus	1	34	15	0.34	0.15	0.245	0.1225	0.0471435
Acamptopappus sphaerocephalus	1	40	39	0.4	0.39	0.395	0.1975	0.122542
Acamptopappus sphaerocephalus	1	80	50	0.8	0.5	0.65	0.325	0.331831
Acamptopappus sphaerocephalus	1	65	52	0.65	0.52	0.585	0.2925	0.268783
Acamptopappus sphaerocephalus	1	32	28	0.32	0.28	0.3	0.15	0.0706858
Acamptopappus sphaerocephalus	1	42	41	0.42	0.41	0.415	0.2075	0.135265
Acamptopappus sphaerocephalus	1	64	55	0.64	0.55	0.595	0.2975	0.278051
Acamptopappus sphaerocephalus	1	36	36	0.36	0.36	0.36	0.18	0.101788
Acamptopappus sphaerocephalus	1	35	27	0.35	0.27	0.31	0.155	0.0754768
Acamptopappus sphaerocephalus	1	38	32	0.38	0.32	0.35	0.175	0.0962113
Acamptopappus sphaerocephalus	1	28	13	0.28	0.13	0.205	0.1025	0.0330064
Acamptopappus sphaerocephalus	1	40	35	0.4	0.35	0.375	0.1875	0.110447
Acamptopappus sphaerocephalus	1	31	25	0.31	0.25	0.28	0.14	0.0615752
Acamptopappus sphaerocephalus	1	25	18	0.25	0.18	0.215	0.1075	0.036305
Acamptopappus sphaerocephalus	1	10	7	0.1	0.07	0.085	0.0425	0.0056745
Acamptopappus sphaerocephalus	1	125	118	1.25	1.18	1.215	0.6075	1.15942
Acamptopappus sphaerocephalus	1	20	16	0.2	0.16	0.18	0.09	0.0254469
Acamptopappus sphaerocephalus	1	27	25	0.27	0.25	0.26	0.13	0.0530929
Acamptopappus sphaerocephalus	1	46	42	0.46	0.42	0.44	0.22	0.152053
Acamptopappus sphaerocephalus	1	39	34	0.39	0.34	0.365	0.1825	0.104635
Acamptopappus sphaerocephalus	1	25	32	0.25	0.32	0.285	0.1425	0.063794
Acamptopappus sphaerocephalus	1	26	22	0.26	0.22	0.24	0.12	0.0452389
Acamptopappus sphaerocephalus	1	83	70	0.83	0.7	0.765	0.3825	0.459635
Acamptopappus sphaerocephalus	1	60	57	0.6	0.57	0.585	0.2925	0.268783
Acamptopappus sphaerocephalus	1	77	65	0.77	0.65	0.71	0.355	0.395919
Acamptopappus sphaerocephalus	1	30	28	0.3	0.28	0.29	0.145	0.066052
Acamptopappus sphaerocephalus	1	55	49	0.55	0.49	0.52	0.26	0.212372
Acamptopappus sphaerocephalus	1	21	15	0.21	0.15	0.18	0.09	0.0254469
Acamptopappus sphaerocephalus	1	20	15	0.2	0.15	0.175	0.0875	0.0240528
	30							4.86214
Ambrosia dumosa	1	80	61	0.8	0.61	0.705	0.3525	0.390363
Ambrosia dumosa	1	100	88	1	0.88	0.94	0.47	0.693978
Ambrosia dumosa	1	20	16	0.2	0.16	0.18	0.09	0.0254469
Ambrosia dumosa	1	32	25	0.32	0.25	0.285	0.1425	0.063794
Ambrosia dumosa	1	32	25	0.32	0.25	0.285	0.1425	0.063794
Ambrosia dumosa	1	18	10	0.18	0.1	0.14	0.07	0.0153938
Ambrosia dumosa	1	31	25	0.31	0.25	0.28	0.14	0.0615752
Ambrosia dumosa	1	47	45	0.47	0.45	0.46	0.23	0.16619
Ambrosia dumosa	1	95	75	0.95	0.75	0.85	0.425	0.56745
Ambrosia dumosa	1	45	30	0.45	0.3	0.375	0.1875	0.110447
Ambrosia dumosa	1	85	47	0.85	0.47	0.66	0.33	0.342119
Ambrosia dumosa	1	45	35	0.45	0.35	0.4	0.2	0.125664
Ambrosia dumosa	1	70	42	0.7	0.42	0.56	0.28	0.246301
Ambrosia dumosa	1	108	90	1.08	0.9	0.99	0.495	0.769769
Ambrosia dumosa	1	94	66	0.94	0.66	0.8	0.4	0.502655
Ambrosia dumosa	1	32	25	0.32	0.25	0.285	0.1425	0.063794
Ambrosia dumosa	1	35	34	0.35	0.34	0.345	0.1725	0.093482
Ambrosia dumosa	1	27	24	0.27	0.24	0.255	0.1275	0.0510705
Ambrosia dumosa	1	35	27	0.35	0.27	0.31	0.155	0.0754768
Ambrosia dumosa	1	85	65	0.85	0.65	0.75	0.375	0.441786
Ambrosia dumosa	1	78	63	0.78	0.63	0.705	0.3525	0.390363
Ambrosia dumosa	1	12	12	0.12	0.12	0.12	0.06	0.0113097
Ambrosia dumosa	1	60	50	0.6	0.5	0.55	0.275	0.237583
Ambrosia dumosa	1	70	61	0.7	0.61	0.655	0.3275	0.336955
Ambrosia dumosa	1	30	28	0.3	0.28	0.29	0.145	0.066052
Ambrosia dumosa	1	37	28	0.37	0.28	0.325	0.1625	0.0829577
Ambrosia dumosa	1	94	70	0.94	0.7	0.82	0.41	0.528102
Ambrosia dumosa	1	70	62	0.7	0.62	0.66	0.33	0.342119
Ambrosia dumosa	1	37	26	0.37	0.26	0.315	0.1575	0.0779311
Ambrosia dumosa	1	82	70	0.82	0.7	0.76	0.38	0.453646
Ambrosia dumosa	1	25	23	0.25	0.23	0.24	0.12	0.0452389
Ambrosia dumosa	1	45	30	0.45	0.3	0.375	0.1875	0.110447
Ambrosia dumosa	1	26	20	0.26	0.2	0.23	0.115	0.0415476
Ambrosia dumosa	1	85	65	0.85	0.65	0.75	0.375	0.441786
Ambrosia dumosa	1	56	43	0.56	0.43	0.495	0.2475	0.192442
Ambrosia dumosa	1	33	32	0.33	0.32	0.325	0.1625	0.0829577
Ambrosia dumosa	1	51	45	0.51	0.45	0.48	0.24	0.180956
Ambrosia dumosa	1	71	62	0.71	0.62	0.665	0.3325	0.347323
Ambrosia dumosa	1	20	15	0.2	0.15	0.175	0.0875	0.0240528
Ambrosia dumosa	1	81	56	0.81	0.56	0.685	0.3425	0.368528
Ambrosia dumosa	1	24	23	0.24	0.23	0.235	0.1175	0.0433736
Ambrosia dumosa	1	31	27	0.31	0.27	0.29	0.145	0.066052
Ambrosia dumosa	1	115	110	1.15	1.1	1.125	0.5625	0.99402
Ambrosia dumosa	1	65	50	0.65	0.5	0.575	0.2875	0.259672
Ambrosia dumosa	1	70	69	0.7	0.69	0.695	0.3475	0.379367
Ambrosia dumosa	1	68	57	0.68	0.57	0.625	0.3125	0.306796
Ambrosia dumosa	1	43	23	0.43	0.23	0.33	0.165	0.0855299
Ambrosia dumosa	1	55	97	0.55	0.97	0.76	0.38	0.453646
Ambrosia dumosa	1	29	39	0.29	0.39	0.34	0.17	0.090792
Ambrosia dumosa	1	65	45	0.65	0.45	0.55	0.275	0.237583
Ambrosia dumosa	1	25	13	0.25	0.13	0.19	0.095	0.0283529
Ambrosia dumosa	1	23	17	0.23	0.17	0.2	0.1	0.0314159
Ambrosia dumosa	1	65	55	0.65	0.55	0.6	0.3	0.282743
Ambrosia dumosa	1	19	15	0.19	0.15	0.17	0.085	0.022698
Ambrosia dumosa	1	55	52	0.55	0.52	0.535	0.2675	0.224801
Ambrosia dumosa	1	62	55	0.62	0.55	0.585	0.2925	0.268783
Ambrosia dumosa	1	10	10	0.1	0.1	0.1	0.05	0.00785398
Ambrosia dumosa	1	25	17	0.25	0.17	0.21	0.105	0.0346361
Ambrosia dumosa	1	70	64	0.7	0.64	0.67	0.335	0.352565
Ambrosia dumosa	1	35	37	0.35	0.37	0.36	0.18	0.101788
Ambrosia dumosa	1	25	25	0.25	0.25	0.25	0.125	0.0490874
Ambrosia dumosa	1	22	19	0.22	0.19	0.205	0.1025	0.0330064
Ambrosia dumosa	1	67	58	0.67	0.58	0.625	0.3125	0.306796
Ambrosia dumosa	1	45	45	0.45	0.45	0.45	0.225	0.159043
Ambrosia dumosa	1	30	26	0.3	0.26	0.28	0.14	0.0615752
Ambrosia dumosa	1	50	43	0.5	0.43	0.465	0.2325	0.169823
Ambrosia dumosa	1	46	35	0.46	0.35	0.405	0.2025	0.128825
Ambrosia dumosa	1	70	69	0.7	0.69	0.695	0.3475	0.379367
Ambrosia dumosa	1	117	95	1.17	0.95	1.06	0.53	0.882473
Ambrosia dumosa	1	94	85	0.94	0.85	0.895	0.4475	0.629124
Ambrosia dumosa	1	65	55	0.65	0.55	0.6	0.3	0.282743
Ambrosia dumosa	1	50	50	0.5	0.5	0.5	0.25	0.19635
Ambrosia dumosa	1	35	30	0.35	0.3	0.325	0.1625	0.0829577
Ambrosia dumosa	1	37	34	0.37	0.34	0.355	0.1775	0.0989798
Ambrosia dumosa	1	20	18	0.2	0.18	0.19	0.095	0.0283529
Ambrosia dumosa	1	30	27	0.3	0.27	0.285	0.1425	0.063794
Ambrosia dumosa	1	107	75	1.07	0.75	0.91	0.455	0.650388
Ambrosia dumosa	1	50	45	0.5	0.45	0.475	0.2375	0.177205
Ambrosia dumosa	1	70	52	0.7	0.52	0.61	0.305	0.292247
Ambrosia dumosa	1	87	62	0.87	0.62	0.745	0.3725	0.435916
Ambrosia dumosa	1	32	30	0.32	0.3	0.31	0.155	0.0754768
Ambrosia dumosa	1	70	40	0.7	0.4	0.55	0.275	0.237583
Ambrosia dumosa	1	91	85	0.91	0.85	0.88	0.44	0.608212
Ambrosia dumosa	1	31	22	0.31	0.22	0.265	0.1325	0.0551546
Ambrosia dumosa	1	75	52	0.75	0.52	0.635	0.3175	0.316692
Ambrosia dumosa	1	20	18	0.2	0.18	0.19	0.095	0.0283529
Ambrosia dumosa	1	33	26	0.33	0.26	0.295	0.1475	0.0683493
Ambrosia dumosa	1	29	29	0.29	0.29	0.29	0.145	0.066052
Ambrosia dumosa	1	62	56	0.62	0.56	0.59	0.295	0.273397
Ambrosia dumosa	1	118	110	1.18	1.1	1.14	0.57	1.0207
Ambrosia dumosa	1	40	30	0.4	0.3	0.35	0.175	0.0962113
Ambrosia dumosa	1	43	37	0.43	0.37	0.4	0.2	0.125664
Ambrosia dumosa	1	40	38	0.4	0.38	0.39	0.195	0.119459
Ambrosia dumosa	1	97	70	0.97	0.7	0.835	0.4175	0.547599
Ambrosia dumosa	1	17	15	0.17	0.15	0.16	0.08	0.0201062
Ambrosia dumosa	1	67	54	0.67	0.54	0.605	0.3025	0.287475
Ambrosia dumosa	1	75	70	0.75	0.7	0.725	0.3625	0.412825
Ambrosia dumosa	1	82	74	0.82	0.74	0.78	0.39	0.477836
	98							23.4505
Psorothamnus fremonti	1	130	110	1.3	1.1	1.2	0.6	1.13097
Psorothamnus fremonti	1	155	150	1.55	1.5	1.525	0.7625	1.82654
Psorothamnus fremonti	1	105	85	1.05	0.85	0.95	0.475	0.708822
Psorothamnus fremonti	1	80	60	0.8	0.6	0.7	0.35	0.384845
Psorothamnus fremonti	1	95	81	0.95	0.81	0.88	0.44	0.608212
Psorothamnus fremonti	1	60	50	0.6	0.5	0.55	0.275	0.237583
	6							4.89698
Eriogonum fasiculatum	1	15	13	0.15	0.13	0.14	0.07	0.0153938
Eriogonum fasiculatum	1	22	15	0.22	0.15	0.185	0.0925	0.0268803
Eriogonum fasiculatum	1	54	35	0.54	0.35	0.445	0.2225	0.155528
Eriogonum fasiculatum	1	22	18	0.22	0.18	0.2	0.1	0.0314159
Eriogonum fasiculatum	1	23	15	0.23	0.15	0.19	0.095	0.0283529
Eriogonum fasiculatum	1	70	35	0.7	0.35	0.525	0.2625	0.216475
Eriogonum fasiculatum	1	26	18	0.26	0.18	0.22	0.11	0.0380133
Eriogonum fasiculatum	1	11	8	0.11	0.08	0.095	0.0475	0.00708822
Eriogonum fasiculatum	1	65	60	0.65	0.6	0.625	0.3125	0.306796
Eriogonum fasiculatum	1	20	17	0.2	0.17	0.185	0.0925	0.0268803
Eriogonum fasiculatum	1	45	30	0.45	0.3	0.375	0.1875	0.110447
Eriogonum fasiculatum	1	35	20	0.35	0.2	0.275	0.1375	0.0593957
Eriogonum fasiculatum	1	105	40	1.05	0.4	0.725	0.3625	0.412825
Eriogonum fasiculatum	1	57	32	0.57	0.32	0.445	0.2225	0.155528
Eriogonum fasiculatum	1	56	26	0.56	0.26	0.41	0.205	0.132025
Eriogonum fasiculatum	1	12	21	0.12	0.21	0.165	0.0825	0.0213825
Eriogonum fasiculatum	1	95	45	0.95	0.45	0.7	0.35	0.384845
Eriogonum fasiculatum	1	40	35	0.4	0.35	0.375	0.1875	0.110447
Eriogonum fasiculatum	1	45	40	0.45	0.4	0.425	0.2125	0.141863
Eriogonum fasiculatum	1	12	7	0.12	0.07	0.095	0.0475	0.00708822
Eriogonum fasiculatum	1	17	14	0.17	0.14	0.155	0.0775	0.0188692
Eriogonum fasiculatum	1	54	35	0.54	0.35	0.445	0.2225	0.155528
Eriogonum fasiculatum	1	13	15	0.13	0.15	0.14	0.07	0.0153938
Eriogonum fasiculatum	1	21	15	0.21	0.15	0.18	0.09	0.0254469
Eriogonum fasiculatum	1	8	20	0.08	0.2	0.14	0.07	0.0153938
Eriogonum fasiculatum	1	35	34	0.35	0.34	0.345	0.1725	0.093482
Eriogonum fasiculatum	1	42	61	0.42	0.61	0.515	0.2575	0.208307
Eriogonum fasiculatum	1	71	30	0.71	0.3	0.505	0.2525	0.200296
Eriogonum fasiculatum	1	32	60	0.32	0.6	0.46	0.23	0.16619
Eriogonum fasiculatum	1	21	17	0.21	0.17	0.19	0.095	0.0283529
Eriogonum fasiculatum	1	50	35	0.5	0.35	0.425	0.2125	0.141863
Eriogonum fasiculatum	1	18	7	0.18	0.07	0.125	0.0625	0.0122718
Eriogonum fasiculatum	1	14	10	0.14	0.1	0.12	0.06	0.0113097
Eriogonum fasiculatum	1	12	5	0.12	0.05	0.085	0.0425	0.0056745
	34							3.48705
Eriogonum inflatum	1	51	41	0.51	0.41	0.46	0.23	0.16619
Eriogonum inflatum	1	56	35	0.56	0.35	0.455	0.2275	0.162597
Eriogonum inflatum	1	105	77	1.05	0.77	0.91	0.455	0.650388
Eriogonum inflatum	1	15	12	0.15	0.12	0.135	0.0675	0.0143139
Eriogonum inflatum	1	29	22	0.29	0.22	0.255	0.1275	0.0510705
Eriogonum inflatum	1	25	22	0.25	0.22	0.235	0.1175	0.0433736
Eriogonum inflatum	1	66	38	0.66	0.38	0.52	0.26	0.212372
Eriogonum inflatum	1	12	7	0.12	0.07	0.095	0.0475	0.00708822
	8							1.30739
Hymenoclea salsola	1	115	85	1.15	0.85	1	0.5	0.785398
Hymenoclea salsola	1	130	105	1.3	1.05	1.175	0.5875	1.08434
Hymenoclea salsola	1	100	75	1	0.75	0.875	0.4375	0.60132
Hymenoclea salsola	1	68	53	0.68	0.53	0.605	0.3025	0.287475
Hymenoclea salsola	1	145	95	1.45	0.95	1.2	0.6	1.13097
Hymenoclea salsola	1	125	125	1.25	1.25	1.25	0.625	1.22718
Hymenoclea salsola	1	144	120	1.44	1.2	1.32	0.66	1.36848
	7							6.48517
Xylorhiza tortifolia	1	22	16	0.22	0.16	0.19	0.095	0.0283529
Xylorhiza tortifolia	1	52	46	0.52	0.46	0.49	0.245	0.188574
Xylorhiza tortifolia	1	51	38	0.51	0.38	0.445	0.2225	0.155528
Xylorhiza tortifolia	1	14	10	0.14	0.1	0.12	0.06	0.0113097
Xylorhiza tortifolia	1	30	12	0.3	0.12	0.21	0.105	0.0346361
Xylorhiza tortifolia	1	36	32	0.36	0.32	0.34	0.17	0.090792
Xylorhiza tortifolia	1	67	55	0.67	0.55	0.61	0.305	0.292247
Xylorhiza tortifolia	1	50	35	0.5	0.35	0.425	0.2125	0.141863
Xylorhiza tortifolia	1	27	27	0.27	0.27	0.27	0.135	0.0572555
Xylorhiza tortifolia	1	8	6	0.08	0.06	0.07	0.035	0.00384845
Xylorhiza tortifolia	1	15	13	0.15	0.13	0.14	0.07	0.0153938
Xylorhiza tortifolia	1	34	32	0.34	0.32	0.33	0.165	0.0855299
Xylorhiza tortifolia	1	20	12	0.2	0.12	0.16	0.08	0.0201062
Xylorhiza tortifolia	1	22	17	0.22	0.17	0.195	0.0975	0.0298648
Xylorhiza tortifolia	1	25	22	0.25	0.22	0.235	0.1175	0.0433736
Xylorhiza tortifolia	1	27	15	0.27	0.15	0.21	0.105	0.0346361
Xylorhiza tortifolia	1	45	40	0.45	0.4	0.425	0.2125	0.141863
Xylorhiza tortifolia	1	25	25	0.25	0.25	0.25	0.125	0.0490874
	18							1.42426
Mirabilis bigelovi	1	45	43	0.45	0.43	0.44	0.22	0.152053
Mirabilis bigelovi	1	28	20	0.28	0.2	0.24	0.12	0.0452389
Mirabilis bigelovi	1	37	25	0.37	0.25	0.31	0.155	0.0754768
Mirabilis bigelovi	1	41	34	0.41	0.34	0.375	0.1875	0.110447
	4							0.383215
Stephanomeria pauciflora	1	53	45	0.53	0.45	0.49	0.245	0.188574
Tetradymia stenolepis	1	150	60	1.5	0.6	1.05	0.525	0.865901
Tetradymia stenolepis	1	137	125	1.37	1.25	1.31	0.655	1.34782
Tetradymia stenolepis	1	163	117	1.63	1.17	1.4	0.7	1.53938
	3							3.7531
Larrea tridentata	1	260	210	2.6	2.1	2.35	1.175	4.33736
Larrea tridentata	1	20	15	0.2	0.15	0.175	0.0875	0.0240528
Larrea tridentata	1	210	180	2.1	1.8	1.95	0.975	2.98648
Larrea tridentata	1	445	340	4.45	3.4	3.925	1.9625	12.0995
Larrea tridentata	1	112	87	1.12	0.87	0.995	0.4975	0.777564
Larrea tridentata	1	161	125	1.61	1.25	1.43	0.715	1.60606
Larrea tridentata	1	285	270	2.85	2.7	2.775	1.3875	6.04806
Larrea tridentata	1	255	165	2.55	1.65	2.1	1.05	3.46361
Larrea tridentata	1	165	130	1.65	1.3	1.475	0.7375	1.70873
Larrea tridentata	1	230	195	2.3	1.95	2.125	1.0625	3.54656
Larrea tridentata	1	205	190	2.05	1.9	1.975	0.9875	3.06354
Larrea tridentata	1	280	195	2.8	1.95	2.375	1.1875	4.43014
Larrea tridentata	1	99	70	0.99	0.7	0.845	0.4225	0.560794
	13							44.6525
					BELOW ARE THE CALCULATIONS FOR DERIVING THE MICROHABITAT AREA CORRECTION FACTORS FOR HILL STRATUM
							Total Cover( all plants)=	94.8909
							Total Intershrub Space=	325.109
							Total Space=	420
							Total LATR cover=	44.6525
							Total Intershrub space=	325.109
							Proportion of LATR cover=	0.106315
							Proportion of non-LATR shrub cover ("other")=	0.119615
							Proportion of Open ("Intershrub") space=	0.774069
							Total Area=	1
	Now, need to split LATR cover (10.6% of total LATR cover) into two microhabitat area components: Dripline = 75% of LATR Cover estimate and Canopy = 25% of LATR cover estimate.
				FINAL MICROHABITAT AREA CORRECTION FACTORS FOR HILL STRATUM
							Proportion of Open ("Intershrub") space=	0.774069
							Proportion of non-LATR shrub cover ("other")=	0.119615
							% area occupied by LATR Dripline =	0.079
							% area occupied by LATR Canopy =	0.0265788
							Total Area=	0.105579

## Sheet: Peren Cover Calcs-STREAM STRATA
Perennial Plant cover in Stream Channel stratum-1992. Total of 10 2 x 5 m quadrats used along this transect (or 100 m2 total)
Shown below are all data from all 10 quadrats lumped together. Each line is an individual plant found within a quadrat.
Canopy cover was estimated for each shrub the following way: by averaging the maximum and minimum diameters and then calculating the area of a circle;
No microhabitat area correction factors are shown because this stratum is homogeneous.
	Number	Major dia (cm)	Minor dia (cm)	Major (m)	Minor (m)	avg dia.	est. radius	est. area (m2)
Acamptopappus sphaerocephalus	1	85	67	0.85	0.67	0.76	0.38	0.453646
Acamptopappus sphaerocephalus	1	64	58	0.64	0.58	0.61	0.305	0.292247
Acamptopappus sphaerocephalus	1	54	36	0.54	0.36	0.45	0.225	0.159043
Acamptopappus sphaerocephalus	1	21	16	0.21	0.16	0.185	0.0925	0.0268803
Acamptopappus sphaerocephalus	1	59	42	0.59	0.42	0.505	0.2525	0.200296
Acamptopappus sphaerocephalus	1	13	10	0.13	0.1	0.115	0.0575	0.0103869
Acamptopappus sphaerocephalus	1	73	58	0.73	0.58	0.655	0.3275	0.336955
Acamptopappus sphaerocephalus	1	97	72	0.97	0.72	0.845	0.4225	0.560794
	8							2.04025
Ambrosia dumosa	1	116	96	1.16	0.96	1.06	0.53	0.882473
Ambrosia dumosa	1	36	24	0.36	0.24	0.3	0.15	0.0706858
Ambrosia dumosa	1	55	51	0.55	0.51	0.53	0.265	0.220618
Ambrosia dumosa	1	89	65	0.89	0.65	0.77	0.385	0.465663
Ambrosia dumosa	1	39	21	0.39	0.21	0.3	0.15	0.0706858
Ambrosia dumosa	1	65	32	0.65	0.32	0.485	0.2425	0.184745
Ambrosia dumosa	1	85	64	0.85	0.64	0.745	0.3725	0.435916
Ambrosia dumosa	1	36	32	0.36	0.32	0.34	0.17	0.090792
Ambrosia dumosa	1	12	7	0.12	0.07	0.095	0.0475	0.00708822
Ambrosia dumosa	1	103	82	1.03	0.82	0.925	0.4625	0.672006
Ambrosia dumosa	1	81	75	0.81	0.75	0.78	0.39	0.477836
Ambrosia dumosa	1	91	79	0.91	0.79	0.85	0.425	0.56745
Ambrosia dumosa	1	39	36	0.39	0.36	0.375	0.1875	0.110447
Ambrosia dumosa	1	30	29	0.3	0.29	0.295	0.1475	0.0683493
Ambrosia dumosa	1	81	76	0.81	0.76	0.785	0.3925	0.483982
Ambrosia dumosa	1	94	72	0.94	0.72	0.83	0.415	0.541061
Ambrosia dumosa	1	53	51	0.53	0.51	0.52	0.26	0.212372
	17							5.56217
Hymenoclea salsola	1	177	141	1.77	1.41	1.59	0.795	1.98557
Hymenoclea salsola	1	162	145	1.62	1.45	1.535	0.7675	1.85057
Hymenoclea salsola	1	122	104	1.22	1.04	1.13	0.565	1.00287
Hymenoclea salsola	1	87	61	0.87	0.61	0.74	0.37	0.430084
Hymenoclea salsola	1	41	23	0.41	0.23	0.32	0.16	0.0804248
Hymenoclea salsola	1	58	35	0.58	0.35	0.465	0.2325	0.169823
Hymenoclea salsola	1	115	96	1.15	0.96	1.055	0.5275	0.874168
Hymenoclea salsola	1	113	105	1.13	1.05	1.09	0.545	0.933132
Hymenoclea salsola	1	91	80	0.91	0.8	0.855	0.4275	0.574146
Hymenoclea salsola	1	64	55	0.64	0.55	0.595	0.2975	0.278051
Hymenoclea salsola	1	85	82	0.85	0.82	0.835	0.4175	0.547599
	11							8.72644
Lycium andersoni	1	94	90	0.94	0.9	0.92	0.46	0.664761
Lycium andersoni	1	62	52	0.62	0.52	0.57	0.285	0.255176
	2							0.919937
Salazaria mexicana	1	62	52	0.62	0.52	0.57	0.285	0.255176
Salazaria mexicana	1	105	76	1.05	0.76	0.905	0.4525	0.643261
Salazaria mexicana	1	88	75	0.88	0.75	0.815	0.4075	0.521681
Salazaria mexicana	1	35	26	0.35	0.26	0.305	0.1525	0.0730617
	4							1.49318
Larrea tridentata	1	235	182	2.35	1.82	2.085	1.0425	3.4143
Larrea tridentata	1	175	128	1.75	1.28	1.515	0.7575	1.80267
Larrea tridentata	1	385	360	3.85	3.6	3.725	1.8625	10.8979
	3							16.1149
							Total Cover( all plants)=	34.8568
						NO CORRECTION FACTORS WERE CALCULATED FOR THE STREAM CHANNEL MICROHABITAT BECAUSE OF ITS HOMOGENEITY

## Sheet: All Strata Combined
Perennial Plant cover in all strata combined (Fan+Hill+Stream Channel)-1992. Total of 100 2 x 5 m quadrats used along this transect (or 1000 m2 total)
Canopy cover was estimated for each shrub the following way: by averaging the maximum and minimum diameters and then calculating the area of a circle;
	Number	Major dia (cm)	Minor dia (cm)	Major (m)	Minor (m)	avg dia.	est. radius	est. area (m2)
Acamptopappus sphaerocephalus	1	44	34	0.44	0.34	0.39	0.195	0.119459
Acamptopappus sphaerocephalus	1	73	62	0.73	0.62	0.675	0.3375	0.357847
Acamptopappus sphaerocephalus	1	66	42	0.66	0.42	0.54	0.27	0.229022
Acamptopappus sphaerocephalus	1	67	49	0.67	0.49	0.58	0.29	0.264208
Acamptopappus sphaerocephalus	1	61	47	0.61	0.47	0.54	0.27	0.229022
Acamptopappus sphaerocephalus	1	18	14	0.18	0.14	0.16	0.08	0.0201062
Acamptopappus sphaerocephalus	1	64	48	0.64	0.48	0.56	0.28	0.246301
Acamptopappus sphaerocephalus	1	57	50	0.57	0.5	0.535	0.2675	0.224801
Acamptopappus sphaerocephalus	1	52	37	0.52	0.37	0.445	0.2225	0.155528
Acamptopappus sphaerocephalus	1	48	31	0.48	0.31	0.395	0.1975	0.122542
Acamptopappus sphaerocephalus	1	81	76	0.81	0.76	0.785	0.3925	0.483982
Acamptopappus sphaerocephalus	1	62	44	0.62	0.44	0.53	0.265	0.220618
Acamptopappus sphaerocephalus	1	37	37	0.37	0.37	0.37	0.185	0.107521
Acamptopappus sphaerocephalus	1	55	46	0.55	0.46	0.505	0.2525	0.200296
Acamptopappus sphaerocephalus	1	67	61	0.67	0.61	0.64	0.32	0.321699
Acamptopappus sphaerocephalus	1	65	64	0.65	0.64	0.645	0.3225	0.326745
Acamptopappus sphaerocephalus	1	49	34	0.49	0.34	0.415	0.2075	0.135265
Acamptopappus sphaerocephalus	1	61	52	0.61	0.52	0.565	0.2825	0.250719
Acamptopappus sphaerocephalus	1	12	9	0.12	0.09	0.105	0.0525	0.00865901
Acamptopappus sphaerocephalus	1	51	40	0.51	0.4	0.455	0.2275	0.162597
Acamptopappus sphaerocephalus	1	63	58	0.63	0.58	0.605	0.3025	0.287475
Acamptopappus sphaerocephalus	1	73	63	0.73	0.63	0.68	0.34	0.363168
Acamptopappus sphaerocephalus	1	82	65	0.82	0.65	0.735	0.3675	0.424292
Acamptopappus sphaerocephalus	1	53	30	0.53	0.3	0.415	0.2075	0.135265
Acamptopappus sphaerocephalus	1	25	20	0.25	0.2	0.225	0.1125	0.0397608
Acamptopappus sphaerocephalus	1	53	22	0.53	0.22	0.375	0.1875	0.110447
Acamptopappus sphaerocephalus	1	58	32	0.58	0.32	0.45	0.225	0.159043
Acamptopappus sphaerocephalus	1	69	67	0.69	0.67	0.68	0.34	0.363168
Acamptopappus sphaerocephalus	1	54	34	0.54	0.34	0.44	0.22	0.152053
Acamptopappus sphaerocephalus	1	54	52	0.54	0.52	0.53	0.265	0.220618
Acamptopappus sphaerocephalus	1	52	49	0.52	0.49	0.505	0.2525	0.200296
Acamptopappus sphaerocephalus	1	14	12	0.14	0.12	0.13	0.065	0.0132732
Acamptopappus sphaerocephalus	1	20	17	0.2	0.17	0.185	0.0925	0.0268803
Acamptopappus sphaerocephalus	1	25	22	0.25	0.22	0.235	0.1175	0.0433736
Acamptopappus sphaerocephalus	1	89	82	0.89	0.82	0.855	0.4275	0.574146
Acamptopappus sphaerocephalus	1	16	13	0.16	0.13	0.145	0.0725	0.016513
Acamptopappus sphaerocephalus	1	54	49	0.54	0.49	0.515	0.2575	0.208307
Acamptopappus sphaerocephalus	1	22	17	0.22	0.17	0.195	0.0975	0.0298648
Acamptopappus sphaerocephalus	1	45	40	0.45	0.4	0.425	0.2125	0.141863
Acamptopappus sphaerocephalus	1	76	64	0.76	0.64	0.7	0.35	0.384845
Acamptopappus sphaerocephalus	1	26	24	0.26	0.24	0.25	0.125	0.0490874
Acamptopappus sphaerocephalus	1	24	22	0.24	0.22	0.23	0.115	0.0415476
Acamptopappus sphaerocephalus	1	24	19	0.24	0.19	0.215	0.1075	0.036305
Acamptopappus sphaerocephalus	1	33	31	0.33	0.31	0.32	0.16	0.0804248
Acamptopappus sphaerocephalus	1	48	37	0.48	0.37	0.425	0.2125	0.141863
Acamptopappus sphaerocephalus	1	28	23	0.28	0.23	0.255	0.1275	0.0510705
Acamptopappus sphaerocephalus	1	54	50	0.54	0.5	0.52	0.26	0.212372
Acamptopappus sphaerocephalus	1	26	23	0.26	0.23	0.245	0.1225	0.0471435
Acamptopappus sphaerocephalus	1	20	19	0.2	0.19	0.195	0.0975	0.0298648
Acamptopappus sphaerocephalus	1	32	31	0.32	0.31	0.315	0.1575	0.0779311
Acamptopappus sphaerocephalus	1	65	51	0.65	0.51	0.58	0.29	0.264208
Acamptopappus sphaerocephalus	1	76	65	0.76	0.65	0.705	0.3525	0.390363
Acamptopappus sphaerocephalus	1	85	50	0.85	0.5	0.675	0.3375	0.357847
Acamptopappus sphaerocephalus	1	144	132	1.44	1.32	1.38	0.69	1.49571
Acamptopappus sphaerocephalus	1	78	73	0.78	0.73	0.755	0.3775	0.447697
Acamptopappus sphaerocephalus	1	59	42	0.59	0.42	0.505	0.2525	0.200296
Acamptopappus sphaerocephalus	1	70	62	0.7	0.62	0.66	0.33	0.342119
Acamptopappus sphaerocephalus	1	48	40	0.48	0.4	0.44	0.22	0.152053
Acamptopappus sphaerocephalus	1	57	48	0.57	0.48	0.525	0.2625	0.216475
Acamptopappus sphaerocephalus	1	52	40	0.52	0.4	0.46	0.23	0.16619
Acamptopappus sphaerocephalus	1	62	46	0.62	0.46	0.54	0.27	0.229022
Acamptopappus sphaerocephalus	1	66	61	0.66	0.61	0.635	0.3175	0.316692
Acamptopappus sphaerocephalus	1	80	65	0.8	0.65	0.725	0.3625	0.412825
Acamptopappus sphaerocephalus	1	81	66	0.81	0.66	0.735	0.3675	0.424292
Acamptopappus sphaerocephalus	1	73	61	0.73	0.61	0.67	0.335	0.352565
Acamptopappus sphaerocephalus	1	49	37	0.49	0.37	0.43	0.215	0.14522
Acamptopappus sphaerocephalus	1	41	39	0.41	0.39	0.4	0.2	0.125664
Acamptopappus sphaerocephalus	1	45	37	0.45	0.37	0.41	0.205	0.132025
Acamptopappus sphaerocephalus	1	52	47	0.52	0.47	0.495	0.2475	0.192442
Acamptopappus sphaerocephalus	1	69	55	0.69	0.55	0.62	0.31	0.301907
Acamptopappus sphaerocephalus	1	67	38	0.67	0.38	0.525	0.2625	0.216475
Acamptopappus sphaerocephalus	1	23	17	0.23	0.17	0.2	0.1	0.0314159
Acamptopappus sphaerocephalus	1	67	47	0.67	0.47	0.57	0.285	0.255176
Acamptopappus sphaerocephalus	1	85	56	0.85	0.56	0.705	0.3525	0.390363
Acamptopappus sphaerocephalus	1	85	60	0.85	0.6	0.725	0.3625	0.412825
Acamptopappus sphaerocephalus	1	76	61	0.76	0.61	0.685	0.3425	0.368528
Acamptopappus sphaerocephalus	1	33	31	0.33	0.31	0.32	0.16	0.0804248
Acamptopappus sphaerocephalus	1	37	35	0.37	0.35	0.36	0.18	0.101788
Acamptopappus sphaerocephalus	1	24	20	0.24	0.2	0.22	0.11	0.0380133
Acamptopappus sphaerocephalus	1	47	30	0.47	0.3	0.385	0.1925	0.116416
Acamptopappus sphaerocephalus	1	89	65	0.89	0.65	0.77	0.385	0.465663
Acamptopappus sphaerocephalus	1	57	50	0.57	0.5	0.535	0.2675	0.224801
Acamptopappus sphaerocephalus	1	65	49	0.65	0.49	0.57	0.285	0.255176
Acamptopappus sphaerocephalus	1	35	21	0.35	0.21	0.28	0.14	0.0615752
Acamptopappus sphaerocephalus	1	85	61	0.85	0.61	0.73	0.365	0.418539
Acamptopappus sphaerocephalus	1	59	49	0.59	0.49	0.54	0.27	0.229022
Acamptopappus sphaerocephalus	1	82	65	0.82	0.65	0.735	0.3675	0.424292
Acamptopappus sphaerocephalus	1	72	52	0.72	0.52	0.62	0.31	0.301907
Acamptopappus sphaerocephalus	1	46	45	0.46	0.45	0.455	0.2275	0.162597
Acamptopappus sphaerocephalus	1	72	67	0.72	0.67	0.695	0.3475	0.379367
Acamptopappus sphaerocephalus	1	34	26	0.34	0.26	0.3	0.15	0.0706858
Acamptopappus sphaerocephalus	1	73	42	0.73	0.42	0.575	0.2875	0.259672
Acamptopappus sphaerocephalus	1	70	53	0.7	0.53	0.615	0.3075	0.297057
Acamptopappus sphaerocephalus	1	49	39	0.49	0.39	0.44	0.22	0.152053
Acamptopappus sphaerocephalus	1	61	26	0.61	0.26	0.435	0.2175	0.148617
Acamptopappus sphaerocephalus	1	52	47	0.52	0.47	0.495	0.2475	0.192442
Acamptopappus sphaerocephalus	1	48	44	0.48	0.44	0.46	0.23	0.16619
Acamptopappus sphaerocephalus	1	59	50	0.59	0.5	0.545	0.2725	0.233283
Acamptopappus sphaerocephalus	1	39	37	0.39	0.37	0.38	0.19	0.113411
Acamptopappus sphaerocephalus	1	20	20	0.2	0.2	0.2	0.1	0.0314159
Acamptopappus sphaerocephalus	1	34	15	0.34	0.15	0.245	0.1225	0.0471435
Acamptopappus sphaerocephalus	1	40	39	0.4	0.39	0.395	0.1975	0.122542
Acamptopappus sphaerocephalus	1	80	50	0.8	0.5	0.65	0.325	0.331831
Acamptopappus sphaerocephalus	1	65	52	0.65	0.52	0.585	0.2925	0.268783
Acamptopappus sphaerocephalus	1	32	28	0.32	0.28	0.3	0.15	0.0706858
Acamptopappus sphaerocephalus	1	42	41	0.42	0.41	0.415	0.2075	0.135265
Acamptopappus sphaerocephalus	1	64	55	0.64	0.55	0.595	0.2975	0.278051
Acamptopappus sphaerocephalus	1	36	36	0.36	0.36	0.36	0.18	0.101788
Acamptopappus sphaerocephalus	1	35	27	0.35	0.27	0.31	0.155	0.0754768
Acamptopappus sphaerocephalus	1	38	32	0.38	0.32	0.35	0.175	0.0962113
Acamptopappus sphaerocephalus	1	28	13	0.28	0.13	0.205	0.1025	0.0330064
Acamptopappus sphaerocephalus	1	40	35	0.4	0.35	0.375	0.1875	0.110447
Acamptopappus sphaerocephalus	1	31	25	0.31	0.25	0.28	0.14	0.0615752
Acamptopappus sphaerocephalus	1	25	18	0.25	0.18	0.215	0.1075	0.036305
Acamptopappus sphaerocephalus	1	10	7	0.1	0.07	0.085	0.0425	0.0056745
Acamptopappus sphaerocephalus	1	125	118	1.25	1.18	1.215	0.6075	1.15942
Acamptopappus sphaerocephalus	1	20	16	0.2	0.16	0.18	0.09	0.0254469
Acamptopappus sphaerocephalus	1	27	25	0.27	0.25	0.26	0.13	0.0530929
Acamptopappus sphaerocephalus	1	46	42	0.46	0.42	0.44	0.22	0.152053
Acamptopappus sphaerocephalus	1	39	34	0.39	0.34	0.365	0.1825	0.104635
Acamptopappus sphaerocephalus	1	25	32	0.25	0.32	0.285	0.1425	0.063794
Acamptopappus sphaerocephalus	1	26	22	0.26	0.22	0.24	0.12	0.0452389
Acamptopappus sphaerocephalus	1	83	70	0.83	0.7	0.765	0.3825	0.459635
Acamptopappus sphaerocephalus	1	60	57	0.6	0.57	0.585	0.2925	0.268783
Acamptopappus sphaerocephalus	1	77	65	0.77	0.65	0.71	0.355	0.395919
Acamptopappus sphaerocephalus	1	30	28	0.3	0.28	0.29	0.145	0.066052
Acamptopappus sphaerocephalus	1	55	49	0.55	0.49	0.52	0.26	0.212372
Acamptopappus sphaerocephalus	1	21	15	0.21	0.15	0.18	0.09	0.0254469
Acamptopappus sphaerocephalus	1	20	15	0.2	0.15	0.175	0.0875	0.0240528
Acamptopappus sphaerocephalus	1	85	67	0.85	0.67	0.76	0.38	0.453646
Acamptopappus sphaerocephalus	1	64	58	0.64	0.58	0.61	0.305	0.292247
Acamptopappus sphaerocephalus	1	54	36	0.54	0.36	0.45	0.225	0.159043
Acamptopappus sphaerocephalus	1	21	16	0.21	0.16	0.185	0.0925	0.0268803
Acamptopappus sphaerocephalus	1	59	42	0.59	0.42	0.505	0.2525	0.200296
Acamptopappus sphaerocephalus	1	13	10	0.13	0.1	0.115	0.0575	0.0103869
Acamptopappus sphaerocephalus	1	73	58	0.73	0.58	0.655	0.3275	0.336955
Acamptopappus sphaerocephalus	1	97	72	0.97	0.72	0.845	0.4225	0.560794
	137							28.985
Ambrosia dumosa	1	28	25	0.28	0.25	0.265	0.1325	0.0551546
Ambrosia dumosa	1	54	52	0.54	0.52	0.53	0.265	0.220618
Ambrosia dumosa	1	44	35	0.44	0.35	0.395	0.1975	0.122542
Ambrosia dumosa	1	79	70	0.79	0.7	0.745	0.3725	0.435916
Ambrosia dumosa	1	92	65	0.92	0.65	0.785	0.3925	0.483982
Ambrosia dumosa	1	47	37	0.47	0.37	0.42	0.21	0.138544
Ambrosia dumosa	1	96	82	0.96	0.82	0.89	0.445	0.622114
Ambrosia dumosa	1	25	19	0.25	0.19	0.22	0.11	0.0380133
Ambrosia dumosa	1	30	24	0.3	0.24	0.27	0.135	0.0572555
Ambrosia dumosa	1	40	32	0.4	0.32	0.36	0.18	0.101788
Ambrosia dumosa	1	59	45	0.59	0.45	0.52	0.26	0.212372
Ambrosia dumosa	1	128	84	1.28	0.84	1.06	0.53	0.882473
Ambrosia dumosa	1	110	79	1.1	0.79	0.945	0.4725	0.70138
Ambrosia dumosa	1	31	30	0.31	0.3	0.305	0.1525	0.0730617
Ambrosia dumosa	1	54	45	0.54	0.45	0.495	0.2475	0.192442
Ambrosia dumosa	1	44	32	0.44	0.32	0.38	0.19	0.113411
Ambrosia dumosa	1	45	40	0.45	0.4	0.425	0.2125	0.141863
Ambrosia dumosa	1	24	18	0.24	0.18	0.21	0.105	0.0346361
Ambrosia dumosa	1	63	55	0.63	0.55	0.59	0.295	0.273397
Ambrosia dumosa	1	32	22	0.32	0.22	0.27	0.135	0.0572555
Ambrosia dumosa	1	54	47	0.54	0.47	0.505	0.2525	0.200296
Ambrosia dumosa	1	36	32	0.36	0.32	0.34	0.17	0.090792
Ambrosia dumosa	1	65	59	0.65	0.59	0.62	0.31	0.301907
Ambrosia dumosa	1	36	31	0.36	0.31	0.335	0.1675	0.0881413
Ambrosia dumosa	1	29	25	0.29	0.25	0.27	0.135	0.0572555
Ambrosia dumosa	1	76	60	0.76	0.6	0.68	0.34	0.363168
Ambrosia dumosa	1	34	30	0.34	0.3	0.32	0.16	0.0804248
Ambrosia dumosa	1	18	14	0.18	0.14	0.16	0.08	0.0201062
Ambrosia dumosa	1	47	45	0.47	0.45	0.46	0.23	0.16619
Ambrosia dumosa	1	33	31	0.33	0.31	0.32	0.16	0.0804248
Ambrosia dumosa	1	72	62	0.72	0.62	0.67	0.335	0.352565
Ambrosia dumosa	1	20	16	0.2	0.16	0.18	0.09	0.0254469
Ambrosia dumosa	1	94	81	0.94	0.81	0.875	0.4375	0.60132
Ambrosia dumosa	1	50	50	0.5	0.5	0.5	0.25	0.19635
Ambrosia dumosa	1	62	46	0.62	0.46	0.54	0.27	0.229022
Ambrosia dumosa	1	49	41	0.49	0.41	0.45	0.225	0.159043
Ambrosia dumosa	1	76	70	0.76	0.7	0.73	0.365	0.418539
Ambrosia dumosa	1	20	19	0.2	0.19	0.195	0.0975	0.0298648
Ambrosia dumosa	1	74	66	0.74	0.66	0.7	0.35	0.384845
Ambrosia dumosa	1	50	44	0.5	0.44	0.47	0.235	0.173494
Ambrosia dumosa	1	44	41	0.44	0.41	0.425	0.2125	0.141863
Ambrosia dumosa	1	80	61	0.8	0.61	0.705	0.3525	0.390363
Ambrosia dumosa	1	100	88	1	0.88	0.94	0.47	0.693978
Ambrosia dumosa	1	20	16	0.2	0.16	0.18	0.09	0.0254469
Ambrosia dumosa	1	32	25	0.32	0.25	0.285	0.1425	0.063794
Ambrosia dumosa	1	32	25	0.32	0.25	0.285	0.1425	0.063794
Ambrosia dumosa	1	18	10	0.18	0.1	0.14	0.07	0.0153938
Ambrosia dumosa	1	31	25	0.31	0.25	0.28	0.14	0.0615752
Ambrosia dumosa	1	47	45	0.47	0.45	0.46	0.23	0.16619
Ambrosia dumosa	1	95	75	0.95	0.75	0.85	0.425	0.56745
Ambrosia dumosa	1	45	30	0.45	0.3	0.375	0.1875	0.110447
Ambrosia dumosa	1	85	47	0.85	0.47	0.66	0.33	0.342119
Ambrosia dumosa	1	45	35	0.45	0.35	0.4	0.2	0.125664
Ambrosia dumosa	1	70	42	0.7	0.42	0.56	0.28	0.246301
Ambrosia dumosa	1	108	90	1.08	0.9	0.99	0.495	0.769769
Ambrosia dumosa	1	94	66	0.94	0.66	0.8	0.4	0.502655
Ambrosia dumosa	1	32	25	0.32	0.25	0.285	0.1425	0.063794
Ambrosia dumosa	1	35	34	0.35	0.34	0.345	0.1725	0.093482
Ambrosia dumosa	1	27	24	0.27	0.24	0.255	0.1275	0.0510705
Ambrosia dumosa	1	35	27	0.35	0.27	0.31	0.155	0.0754768
Ambrosia dumosa	1	85	65	0.85	0.65	0.75	0.375	0.441786
Ambrosia dumosa	1	78	63	0.78	0.63	0.705	0.3525	0.390363
Ambrosia dumosa	1	12	12	0.12	0.12	0.12	0.06	0.0113097
Ambrosia dumosa	1	60	50	0.6	0.5	0.55	0.275	0.237583
Ambrosia dumosa	1	70	61	0.7	0.61	0.655	0.3275	0.336955
Ambrosia dumosa	1	30	28	0.3	0.28	0.29	0.145	0.066052
Ambrosia dumosa	1	37	28	0.37	0.28	0.325	0.1625	0.0829577
Ambrosia dumosa	1	94	70	0.94	0.7	0.82	0.41	0.528102
Ambrosia dumosa	1	70	62	0.7	0.62	0.66	0.33	0.342119
Ambrosia dumosa	1	37	26	0.37	0.26	0.315	0.1575	0.0779311
Ambrosia dumosa	1	82	70	0.82	0.7	0.76	0.38	0.453646
Ambrosia dumosa	1	25	23	0.25	0.23	0.24	0.12	0.0452389
Ambrosia dumosa	1	45	30	0.45	0.3	0.375	0.1875	0.110447
Ambrosia dumosa	1	26	20	0.26	0.2	0.23	0.115	0.0415476
Ambrosia dumosa	1	85	65	0.85	0.65	0.75	0.375	0.441786
Ambrosia dumosa	1	56	43	0.56	0.43	0.495	0.2475	0.192442
Ambrosia dumosa	1	33	32	0.33	0.32	0.325	0.1625	0.0829577
Ambrosia dumosa	1	51	45	0.51	0.45	0.48	0.24	0.180956
Ambrosia dumosa	1	71	62	0.71	0.62	0.665	0.3325	0.347323
Ambrosia dumosa	1	20	15	0.2	0.15	0.175	0.0875	0.0240528
Ambrosia dumosa	1	81	56	0.81	0.56	0.685	0.3425	0.368528
Ambrosia dumosa	1	24	23	0.24	0.23	0.235	0.1175	0.0433736
Ambrosia dumosa	1	31	27	0.31	0.27	0.29	0.145	0.066052
Ambrosia dumosa	1	115	110	1.15	1.1	1.125	0.5625	0.99402
Ambrosia dumosa	1	65	50	0.65	0.5	0.575	0.2875	0.259672
Ambrosia dumosa	1	70	69	0.7	0.69	0.695	0.3475	0.379367
Ambrosia dumosa	1	68	57	0.68	0.57	0.625	0.3125	0.306796
Ambrosia dumosa	1	43	23	0.43	0.23	0.33	0.165	0.0855299
Ambrosia dumosa	1	55	97	0.55	0.97	0.76	0.38	0.453646
Ambrosia dumosa	1	29	39	0.29	0.39	0.34	0.17	0.090792
Ambrosia dumosa	1	65	45	0.65	0.45	0.55	0.275	0.237583
Ambrosia dumosa	1	25	13	0.25	0.13	0.19	0.095	0.0283529
Ambrosia dumosa	1	23	17	0.23	0.17	0.2	0.1	0.0314159
Ambrosia dumosa	1	65	55	0.65	0.55	0.6	0.3	0.282743
Ambrosia dumosa	1	19	15	0.19	0.15	0.17	0.085	0.022698
Ambrosia dumosa	1	55	52	0.55	0.52	0.535	0.2675	0.224801
Ambrosia dumosa	1	62	55	0.62	0.55	0.585	0.2925	0.268783
Ambrosia dumosa	1	10	10	0.1	0.1	0.1	0.05	0.00785398
Ambrosia dumosa	1	25	17	0.25	0.17	0.21	0.105	0.0346361
Ambrosia dumosa	1	70	64	0.7	0.64	0.67	0.335	0.352565
Ambrosia dumosa	1	35	37	0.35	0.37	0.36	0.18	0.101788
Ambrosia dumosa	1	25	25	0.25	0.25	0.25	0.125	0.0490874
Ambrosia dumosa	1	22	19	0.22	0.19	0.205	0.1025	0.0330064
Ambrosia dumosa	1	67	58	0.67	0.58	0.625	0.3125	0.306796
Ambrosia dumosa	1	45	45	0.45	0.45	0.45	0.225	0.159043
Ambrosia dumosa	1	30	26	0.3	0.26	0.28	0.14	0.0615752
Ambrosia dumosa	1	50	43	0.5	0.43	0.465	0.2325	0.169823
Ambrosia dumosa	1	46	35	0.46	0.35	0.405	0.2025	0.128825
Ambrosia dumosa	1	70	69	0.7	0.69	0.695	0.3475	0.379367
Ambrosia dumosa	1	117	95	1.17	0.95	1.06	0.53	0.882473
Ambrosia dumosa	1	94	85	0.94	0.85	0.895	0.4475	0.629124
Ambrosia dumosa	1	65	55	0.65	0.55	0.6	0.3	0.282743
Ambrosia dumosa	1	50	50	0.5	0.5	0.5	0.25	0.19635
Ambrosia dumosa	1	35	30	0.35	0.3	0.325	0.1625	0.0829577
Ambrosia dumosa	1	37	34	0.37	0.34	0.355	0.1775	0.0989798
Ambrosia dumosa	1	20	18	0.2	0.18	0.19	0.095	0.0283529
Ambrosia dumosa	1	30	27	0.3	0.27	0.285	0.1425	0.063794
Ambrosia dumosa	1	107	75	1.07	0.75	0.91	0.455	0.650388
Ambrosia dumosa	1	50	45	0.5	0.45	0.475	0.2375	0.177205
Ambrosia dumosa	1	70	52	0.7	0.52	0.61	0.305	0.292247
Ambrosia dumosa	1	87	62	0.87	0.62	0.745	0.3725	0.435916
Ambrosia dumosa	1	32	30	0.32	0.3	0.31	0.155	0.0754768
Ambrosia dumosa	1	70	40	0.7	0.4	0.55	0.275	0.237583
Ambrosia dumosa	1	91	85	0.91	0.85	0.88	0.44	0.608212
Ambrosia dumosa	1	31	22	0.31	0.22	0.265	0.1325	0.0551546
Ambrosia dumosa	1	75	52	0.75	0.52	0.635	0.3175	0.316692
Ambrosia dumosa	1	20	18	0.2	0.18	0.19	0.095	0.0283529
Ambrosia dumosa	1	33	26	0.33	0.26	0.295	0.1475	0.0683493
Ambrosia dumosa	1	29	29	0.29	0.29	0.29	0.145	0.066052
Ambrosia dumosa	1	62	56	0.62	0.56	0.59	0.295	0.273397
Ambrosia dumosa	1	118	110	1.18	1.1	1.14	0.57	1.0207
Ambrosia dumosa	1	40	30	0.4	0.3	0.35	0.175	0.0962113
Ambrosia dumosa	1	43	37	0.43	0.37	0.4	0.2	0.125664
Ambrosia dumosa	1	40	38	0.4	0.38	0.39	0.195	0.119459
Ambrosia dumosa	1	97	70	0.97	0.7	0.835	0.4175	0.547599
Ambrosia dumosa	1	17	15	0.17	0.15	0.16	0.08	0.0201062
Ambrosia dumosa	1	67	54	0.67	0.54	0.605	0.3025	0.287475
Ambrosia dumosa	1	75	70	0.75	0.7	0.725	0.3625	0.412825
Ambrosia dumosa	1	82	74	0.82	0.74	0.78	0.39	0.477836
Ambrosia dumosa	1	116	96	1.16	0.96	1.06	0.53	0.882473
Ambrosia dumosa	1	36	24	0.36	0.24	0.3	0.15	0.0706858
Ambrosia dumosa	1	55	51	0.55	0.51	0.53	0.265	0.220618
Ambrosia dumosa	1	89	65	0.89	0.65	0.77	0.385	0.465663
Ambrosia dumosa	1	39	21	0.39	0.21	0.3	0.15	0.0706858
Ambrosia dumosa	1	65	32	0.65	0.32	0.485	0.2425	0.184745
Ambrosia dumosa	1	85	64	0.85	0.64	0.745	0.3725	0.435916
Ambrosia dumosa	1	36	32	0.36	0.32	0.34	0.17	0.090792
Ambrosia dumosa	1	12	7	0.12	0.07	0.095	0.0475	0.00708822
Ambrosia dumosa	1	103	82	1.03	0.82	0.925	0.4625	0.672006
Ambrosia dumosa	1	81	75	0.81	0.75	0.78	0.39	0.477836
Ambrosia dumosa	1	91	79	0.91	0.79	0.85	0.425	0.56745
Ambrosia dumosa	1	39	36	0.39	0.36	0.375	0.1875	0.110447
Ambrosia dumosa	1	30	29	0.3	0.29	0.295	0.1475	0.0683493
Ambrosia dumosa	1	81	76	0.81	0.76	0.785	0.3925	0.483982
Ambrosia dumosa	1	94	72	0.94	0.72	0.83	0.415	0.541061
Ambrosia dumosa	1	53	51	0.53	0.51	0.52	0.26	0.212372
	156							38.132
Psorothamnus fremonti	1	130	110	1.3	1.1	1.2	0.6	1.13097
Psorothamnus fremonti	1	155	150	1.55	1.5	1.525	0.7625	1.82654
Psorothamnus fremonti	1	105	85	1.05	0.85	0.95	0.475	0.708822
Psorothamnus fremonti	1	80	60	0.8	0.6	0.7	0.35	0.384845
Psorothamnus fremonti	1	95	81	0.95	0.81	0.88	0.44	0.608212
Psorothamnus fremonti	1	60	50	0.6	0.5	0.55	0.275	0.237583
	6							4.89698
Eriogonum fasiculatum	1	15	13	0.15	0.13	0.14	0.07	0.0153938
Eriogonum fasiculatum	1	22	15	0.22	0.15	0.185	0.0925	0.0268803
Eriogonum fasiculatum	1	54	35	0.54	0.35	0.445	0.2225	0.155528
Eriogonum fasiculatum	1	22	18	0.22	0.18	0.2	0.1	0.0314159
Eriogonum fasiculatum	1	23	15	0.23	0.15	0.19	0.095	0.0283529
Eriogonum fasiculatum	1	70	35	0.7	0.35	0.525	0.2625	0.216475
Eriogonum fasiculatum	1	26	18	0.26	0.18	0.22	0.11	0.0380133
Eriogonum fasiculatum	1	11	8	0.11	0.08	0.095	0.0475	0.00708822
Eriogonum fasiculatum	1	65	60	0.65	0.6	0.625	0.3125	0.306796
Eriogonum fasiculatum	1	20	17	0.2	0.17	0.185	0.0925	0.0268803
Eriogonum fasiculatum	1	45	30	0.45	0.3	0.375	0.1875	0.110447
Eriogonum fasiculatum	1	35	20	0.35	0.2	0.275	0.1375	0.0593957
Eriogonum fasiculatum	1	105	40	1.05	0.4	0.725	0.3625	0.412825
Eriogonum fasiculatum	1	57	32	0.57	0.32	0.445	0.2225	0.155528
Eriogonum fasiculatum	1	56	26	0.56	0.26	0.41	0.205	0.132025
Eriogonum fasiculatum	1	12	21	0.12	0.21	0.165	0.0825	0.0213825
Eriogonum fasiculatum	1	95	45	0.95	0.45	0.7	0.35	0.384845
Eriogonum fasiculatum	1	40	35	0.4	0.35	0.375	0.1875	0.110447
Eriogonum fasiculatum	1	45	40	0.45	0.4	0.425	0.2125	0.141863
Eriogonum fasiculatum	1	12	7	0.12	0.07	0.095	0.0475	0.00708822
Eriogonum fasiculatum	1	17	14	0.17	0.14	0.155	0.0775	0.0188692
Eriogonum fasiculatum	1	54	35	0.54	0.35	0.445	0.2225	0.155528
Eriogonum fasiculatum	1	13	15	0.13	0.15	0.14	0.07	0.0153938
Eriogonum fasiculatum	1	21	15	0.21	0.15	0.18	0.09	0.0254469
Eriogonum fasiculatum	1	8	20	0.08	0.2	0.14	0.07	0.0153938
Eriogonum fasiculatum	1	35	34	0.35	0.34	0.345	0.1725	0.093482
Eriogonum fasiculatum	1	42	61	0.42	0.61	0.515	0.2575	0.208307
Eriogonum fasiculatum	1	71	30	0.71	0.3	0.505	0.2525	0.200296
Eriogonum fasiculatum	1	32	60	0.32	0.6	0.46	0.23	0.16619
Eriogonum fasiculatum	1	21	17	0.21	0.17	0.19	0.095	0.0283529
Eriogonum fasiculatum	1	50	35	0.5	0.35	0.425	0.2125	0.141863
Eriogonum fasiculatum	1	18	7	0.18	0.07	0.125	0.0625	0.0122718
Eriogonum fasiculatum	1	14	10	0.14	0.1	0.12	0.06	0.0113097
Eriogonum fasiculatum	1	12	5	0.12	0.05	0.085	0.0425	0.0056745
	34							3.48705
Eriogonum inflatum	1	51	41	0.51	0.41	0.46	0.23	0.16619
Eriogonum inflatum	1	56	35	0.56	0.35	0.455	0.2275	0.162597
Eriogonum inflatum	1	105	77	1.05	0.77	0.91	0.455	0.650388
Eriogonum inflatum	1	15	12	0.15	0.12	0.135	0.0675	0.0143139
Eriogonum inflatum	1	29	22	0.29	0.22	0.255	0.1275	0.0510705
Eriogonum inflatum	1	25	22	0.25	0.22	0.235	0.1175	0.0433736
Eriogonum inflatum	1	66	38	0.66	0.38	0.52	0.26	0.212372
Eriogonum inflatum	1	12	7	0.12	0.07	0.095	0.0475	0.00708822
	8							1.30739
Grayia spinosa	1	131	116	1.31	1.16	1.235	0.6175	1.19791
Hymenoclea salsola	1	115	85	1.15	0.85	1	0.5	0.785398
Hymenoclea salsola	1	130	105	1.3	1.05	1.175	0.5875	1.08434
Hymenoclea salsola	1	100	75	1	0.75	0.875	0.4375	0.60132
Hymenoclea salsola	1	68	53	0.68	0.53	0.605	0.3025	0.287475
Hymenoclea salsola	1	145	95	1.45	0.95	1.2	0.6	1.13097
Hymenoclea salsola	1	125	125	1.25	1.25	1.25	0.625	1.22718
Hymenoclea salsola	1	144	120	1.44	1.2	1.32	0.66	1.36848
Hymenoclea salsola	1	177	141	1.77	1.41	1.59	0.795	1.98557
Hymenoclea salsola	1	162	145	1.62	1.45	1.535	0.7675	1.85057
Hymenoclea salsola	1	122	104	1.22	1.04	1.13	0.565	1.00287
Hymenoclea salsola	1	87	61	0.87	0.61	0.74	0.37	0.430084
Hymenoclea salsola	1	41	23	0.41	0.23	0.32	0.16	0.0804248
Hymenoclea salsola	1	58	35	0.58	0.35	0.465	0.2325	0.169823
Hymenoclea salsola	1	115	96	1.15	0.96	1.055	0.5275	0.874168
Hymenoclea salsola	1	113	105	1.13	1.05	1.09	0.545	0.933132
Hymenoclea salsola	1	91	80	0.91	0.8	0.855	0.4275	0.574146
Hymenoclea salsola	1	64	55	0.64	0.55	0.595	0.2975	0.278051
Hymenoclea salsola	1	85	82	0.85	0.82	0.835	0.4175	0.547599
	18							15.2116
Larrea tridentata	1	232	197	2.32	1.97	2.145	1.0725	3.61364
Larrea tridentata	1	105	90	1.05	0.9	0.975	0.4875	0.746619
Larrea tridentata	1	360	290	3.6	2.9	3.25	1.625	8.29577
Larrea tridentata	1	180	163	1.8	1.63	1.715	0.8575	2.31003
Larrea tridentata	1	267	230	2.67	2.3	2.485	1.2425	4.85001
Larrea tridentata	1	375	295	3.75	2.95	3.35	1.675	8.81413
Larrea tridentata	1	177	148	1.77	1.48	1.625	0.8125	2.07394
Larrea tridentata	1	205	170	2.05	1.7	1.875	0.9375	2.76117
Larrea tridentata	1	270	250	2.7	2.5	2.6	1.3	5.30929
Larrea tridentata	1	380	330	3.8	3.3	3.55	1.775	9.89798
Larrea tridentata	1	290	285	2.9	2.85	2.875	1.4375	6.49181
Larrea tridentata	1	250	190	2.5	1.9	2.2	1.1	3.80133
Larrea tridentata	1	190	162	1.9	1.62	1.76	0.88	2.43285
Larrea tridentata	1	370	255	3.7	2.55	3.125	1.5625	7.6699
Larrea tridentata	1	260	210	2.6	2.1	2.35	1.175	4.33736
Larrea tridentata	1	20	15	0.2	0.15	0.175	0.0875	0.0240528
Larrea tridentata	1	210	180	2.1	1.8	1.95	0.975	2.98648
Larrea tridentata	1	445	340	4.45	3.4	3.925	1.9625	12.0995
Larrea tridentata	1	112	87	1.12	0.87	0.995	0.4975	0.777564
Larrea tridentata	1	161	125	1.61	1.25	1.43	0.715	1.60606
Larrea tridentata	1	285	270	2.85	2.7	2.775	1.3875	6.04806
Larrea tridentata	1	255	165	2.55	1.65	2.1	1.05	3.46361
Larrea tridentata	1	165	130	1.65	1.3	1.475	0.7375	1.70873
Larrea tridentata	1	230	195	2.3	1.95	2.125	1.0625	3.54656
Larrea tridentata	1	205	190	2.05	1.9	1.975	0.9875	3.06354
Larrea tridentata	1	280	195	2.8	1.95	2.375	1.1875	4.43014
Larrea tridentata	1	99	70	0.99	0.7	0.845	0.4225	0.560794
Larrea tridentata	1	235	182	2.35	1.82	2.085	1.0425	3.4143
Larrea tridentata	1	175	128	1.75	1.28	1.515	0.7575	1.80267
Larrea tridentata	1	385	360	3.85	3.6	3.725	1.8625	10.8979
	30							129.836
Lycium andersoni	1	70	52	0.7	0.52	0.61	0.305	0.292247
Lycium andersoni	1	115	75	1.15	0.75	0.95	0.475	0.708822
Lycium andersoni	1	125	99	1.25	0.99	1.12	0.56	0.985203
Lycium andersoni	1	94	90	0.94	0.9	0.92	0.46	0.664761
Lycium andersoni	1	62	52	0.62	0.52	0.57	0.285	0.255176
	5							2.90621
Xylorhiza tortifolia	1	22	16	0.22	0.16	0.19	0.095	0.0283529
Xylorhiza tortifolia	1	52	46	0.52	0.46	0.49	0.245	0.188574
Xylorhiza tortifolia	1	51	38	0.51	0.38	0.445	0.2225	0.155528
Xylorhiza tortifolia	1	14	10	0.14	0.1	0.12	0.06	0.0113097
Xylorhiza tortifolia	1	30	12	0.3	0.12	0.21	0.105	0.0346361
Xylorhiza tortifolia	1	36	32	0.36	0.32	0.34	0.17	0.090792
Xylorhiza tortifolia	1	67	55	0.67	0.55	0.61	0.305	0.292247
Xylorhiza tortifolia	1	50	35	0.5	0.35	0.425	0.2125	0.141863
Xylorhiza tortifolia	1	27	27	0.27	0.27	0.27	0.135	0.0572555
Xylorhiza tortifolia	1	8	6	0.08	0.06	0.07	0.035	0.00384845
Xylorhiza tortifolia	1	15	13	0.15	0.13	0.14	0.07	0.0153938
Xylorhiza tortifolia	1	34	32	0.34	0.32	0.33	0.165	0.0855299
Xylorhiza tortifolia	1	20	12	0.2	0.12	0.16	0.08	0.0201062
Xylorhiza tortifolia	1	22	17	0.22	0.17	0.195	0.0975	0.0298648
Xylorhiza tortifolia	1	25	22	0.25	0.22	0.235	0.1175	0.0433736
Xylorhiza tortifolia	1	27	15	0.27	0.15	0.21	0.105	0.0346361
Xylorhiza tortifolia	1	45	40	0.45	0.4	0.425	0.2125	0.141863
Xylorhiza tortifolia	1	25	25	0.25	0.25	0.25	0.125	0.0490874
	18							1.42426
Mirabilis bigelovi	1	45	43	0.45	0.43	0.44	0.22	0.152053
Mirabilis bigelovi	1	28	20	0.28	0.2	0.24	0.12	0.0452389
Mirabilis bigelovi	1	37	25	0.37	0.25	0.31	0.155	0.0754768
Mirabilis bigelovi	1	41	34	0.41	0.34	0.375	0.1875	0.110447
	4							0.383215
Salazaria mexicana	1	62	52	0.62	0.52	0.57	0.285	0.255176
Salazaria mexicana	1	105	76	1.05	0.76	0.905	0.4525	0.643261
Salazaria mexicana	1	88	75	0.88	0.75	0.815	0.4075	0.521681
Salazaria mexicana	1	35	26	0.35	0.26	0.305	0.1525	0.0730617
	4							1.49318
Stephanomeria pauciflora	1	53	45	0.53	0.45	0.49	0.245	0.188574
Tetradymia stenolepis	1	150	60	1.5	0.6	1.05	0.525	0.865901
Tetradymia stenolepis	1	137	125	1.37	1.25	1.31	0.655	1.34782
Tetradymia stenolepis	1	163	117	1.63	1.17	1.4	0.7	1.53938
	3							3.7531
							Total Plant Cover=	233.202
