# Supplementary material for: Desert Tortoises (Gopherus agassizii) Are Selective Herbivores that Track the Flowering Phenology of Their Preferred Food Plants
Source: PLoS One. 2015 Jan 30;10(1):e0116716. doi: 10.1371/journal.pone.0116716 (PMC4312072; doi:10.1371/journal.pone.0116716)
Supplement: S2 Table — (XLSX) [file pone.0116716.s002.xlsx]

## Sheet: Abundance Estimates FAN P1
The main purpose for this file was to provide estimates of relative abundance of annuals in P1 (see last spreadsheet "Final Estimates Annuals P1". File last modified 10 January 2014.
Contained within this file are the raw counts of annual plants (columns C-F) made at the Desert Tortoise Natural Area, Kern County, California in 20 April 1992 by WB Jennings.
FAN stratum P1 (12 subsamples taken from each microhabitat 48 total)
correction factors account for the relative amount of area occupied by each microhabitat in the Fan stratum (see Supplementary File: "S5. Perennial Density and Cover-raw data and calculations.xls" for more details)
correction factors are as follows:	intershrub = 0.784	(i.e., intershrub microhabitat covers 78.4% of ground area)
	other shrub = 0.072	(i.e., other shrub microhabitat covers 7.2% of ground area)
	dripline = 0.108	(i.e., Larrea tridentata dripline microhabitat covers 10.8% of ground area)
	canopy = 0.036	(i.e., Larrea tridentata canopy microhabitat covers 3.6% of ground area)
Total area sampled in FAN=3 m2
	(raw count)	(raw count)	(raw count)	(raw count)		Abundance #/3m2	Abundance #/3m2		Abundance #/m2	Abundance #/m2
SPECIES	intershrub	other shrub	Larrea dripline	Larrea canopy		UNCORRECTED	CORRECTED		UNCORRECTED	CORRECTED
Amsinckia tessellata	34	72	84	242		432	198.496		144	66.1653
Bromus madritensis	0	0	1	0		1	0.432		0.333333	0.144
Tetrapteron palmeri	9	0	0	0		9	28.224		3	9.408
Chaenactis carphoclinia	0	2	0	1		3	0.72		1	0.24
Chorizanthe brevicornu	24	6	12	0		42	82.176		14	27.392
Centrostegia thurberi	16	1	1	0		18	50.896		6	16.9653
Chorizanthe watsoni	93	92	7	11		203	322.752		67.6667	107.584
Cryptantha circumcissa	7	16	0	0		23	26.56		7.66667	8.85333
Cryptantha nevadensis	3	0	2	0		5	10.272		1.66667	3.424
Eremelche exilis	0	0	0	1		1	0.144		0.333333	0.048
Eriastrum eremicum	1	0	0	0		1	3.136		0.333333	1.04533
Eriogonum gracillimum	1	0	2	0		3	4		1	1.33333
Eriogonum nidularium	4	5	1	0		10	14.416		3.33333	4.80533
Eriophyllum pringlei	18	5	0	0		23	57.888		7.66667	19.296
Erodium cicutarium	236	295	368	298		1197	1026.94		399	342.315
Gilia minor	18	54	22	17		111	83.952		37	27.984
Lasthenia californica	961	865	97	37		1960	3310.05		653.333	1103.35
Linanthus dichotomus	0	2	1	0		3	1.008		1	0.336
Linanthus parryae	11	4	0	0		15	35.648		5	11.8827
Malacothrix glabrata	0	0	0	1		1	0.144		0.333333	0.048
Mentzelia species	0	5	8	10		23	6.336		7.66667	2.112
Oxytheca perfoliata	6	2	0	0		8	19.392		2.66667	6.464
Pectocarya species	466	347	297	84		1194	1701.71		398	567.237
Phacelia fremonti	1	0	1	0		2	3.568		0.666667	1.18933
Phacelia tanacetifolia	0	8	3	7		18	4.608		6	1.536
Pholistoma membranaceum	0	0	0	1		1	0.144		0.333333	0.048
Schismus barbatus	145	653	1652	938		3388	1491.52		1129.33	497.173
Stylocline psilocarphoides	59	5	6	0		70	189.056		23.3333	63.0187
Syntrichopappus fremonti	1	1	0	0		2	3.424		0.666667	1.14133
Caulanthus lasiophyllus	2	40	68	195		305	75.248		101.667	25.0827
TOTALS ---->	2116	2480	2633	1843		9072	8752.86		3024	2917.62

## Sheet: Abundance Estimates HILL P1
The main purpose for this file was to provide estimates of relative abundance of annuals in P1 (see last spreadsheet "Final Estimates Annuals P1". File last modified 10 January 2014.
Contained within this file are the raw counts of annual plants (columns C-F) made at the Desert Tortoise Natural Area, Kern County, California in 20 April 1992 by WB Jennings.
HILL stratum P1 (11 subsamples taken from each microhabitat 44 total)
correction factors account for the relative amount of area occupied by each microhabitat in the Hill stratum (see Supplementary File: "S5. Perennial Density and Cover-raw data and calculations.xls" for more details)
correction factors are as follows:	intershrub = 0.774	(i.e., intershrub microhabitat covers 77.4% of ground area)
	other shrub = 0.12	(i.e., other shrub microhabitat covers 12% of ground area)
	dripline = 0.079	(i.e., Larrea tridentata dripline microhabitat covers 7.9% of ground area)
	canopy = 0.027	(i.e., Larrea tridentata canopy microhabitat covers 2.7% of ground area)
Total area sampled in HILL=2.75 m2
	(raw count)	(raw count)	(raw count)	(raw count)		Abundance #/2.75m2	Abundance #/2.75m2		Abundance #/m2	Abundance #/m2
SPECIES	intershrub	other shrub	Larrea dripline	Larrea canopy		UNCORRECTED	CORRECTED		UNCORRECTED	CORRECTED
Amsinckia tessellata	2	35	25	89		151	40.504		54.9091	14.7287
Astragalus didymocarpus	0	3	4	0		7	2.704		2.54545	0.983273
Eremothera boothii	3	2	5	0		10	11.828		3.63636	4.30109
Caulanthus inflatus	0	0	0	1		1	0.108		0.363636	0.0392727
Chaenactis carphoclinia	23	3	0	0		26	72.648		9.45455	26.4175
Chaenactis fremonti	1	62	8	3		74	35.708		26.9091	12.9847
Chorizanthe brevicornu	36	156	120	43		355	228.9		129.091	83.2364
Chorizanthe rigida	3	0	0	0		3	9.288		1.09091	3.37745
Chorizanthe watsoni	4	3	1	0		8	14.14		2.90909	5.14182
Cryptantha circumcissa	165	51	6	0		222	537.216		80.7273	195.351
Cryptantha nevadensis	1	4	1	3		9	5.656		3.27273	2.05673
Eriastrum eremicum	6	14	1	0		21	25.612		7.63636	9.31345
Eriogonum gracillimum	8	36	27	9		80	51.552		29.0909	18.7462
Eriogonum nidularium	4	21	10	4		39	26.056		14.1818	9.47491
Eriophyllum pringlei	20	45	14	3		82	88.268		29.8182	32.0975
Erodium cicutarium	45	105	178	247		575	272.644		209.091	99.1433
Gilia minor	12	26	48	43		129	69.444		46.9091	25.2524
Loeseliastrum schotti	18	14	2	0		34	63.08		12.3636	22.9382
Lasthenia californica	1	7	2	3		13	7.412		4.72727	2.69527
Linanthus dichotomus	0	0	13	18		31	6.052		11.2727	2.20073
Prenanthella exigua	3	3	1	0		7	11.044		2.54545	4.016
Malacothrix coulteri	0	7	3	6		16	4.956		5.81818	1.80218
Mentzelia species	0	17	9	16		42	12.732		15.2727	4.62982
Nemacladus species	37	1	0	0		38	115.032		13.8182	41.8298
Oxytheca perfoliata	19	6	15	1		41	66.552		14.9091	24.2007
Pectocarya species	114	303	232	206		855	593.944		310.909	215.98
Phacelia fremonti	0	0	4	0		4	1.264		1.45455	0.459636
Phacelia tanacetifolia	0	7	6	67		80	12.492		29.0909	4.54255
Pholistoma membranaceum	0	2	0	1		3	1.068		1.09091	0.388364
Plantago ovata	6	10	6	0		22	25.272		8	9.18982
Salvia columbariae	0	2	0	0		2	0.96		0.727273	0.349091
Schismus barbatus	78	528	1335	1246		3187	1051.36		1158.91	382.311
Stylocline psilocarphoides	16	43	105	41		205	107.784		74.5455	39.1942
Syntrichopappus fremonti	0	0	2	0		2	0.632		0.727273	0.229818
Caulanthus lasiophyllus	1	22	14	37		74	22.076		26.9091	8.02764
TOTALS ---->	626	1538	2197	2087		6448	3595.98		2344.73	1307.63

## Sheet: Abundance Estimates STREAM P1
The main purpose for this file was to provide estimates of relative abundance of annuals in P1 (see last spreadsheet "Final Estimates Annuals P1"
Contained within this file are the raw counts of annual plants (column C) made at the Desert Tortoise Natural Area, Kern County, California in 20 April 1992 by WB Jennings. File last modified 10 January 2014.
STREAM stratum P1 (3 subsamples taken from stratum 12 total)
Not correcting for area because of no stratification with Stream habitat
Total area sampled in streams=0.75 m2	from each subsample 0.0625m2 subsamples x 3 reps =0.75 m2 sampled
	(raw count)	Abundance #/0.75m2	Abundance #/m2
SPECIES	stream
Eremothera boothii	25	25	33.3333
Chorizanthe watsoni	27	27	36
Cryptantha circumcissa	5	5	6.66667
Erodium cicutarium	31	31	41.3333
Eriophyllum pringlei	1	1	1.33333
Eriogonum pusillum	3	3	4
Gilia minor	3	3	4
Lasthenia californica	26	26	34.6667
Menzelia spp.	1	1	1.33333
Nemacladus species	1	1	1.33333
Pectocarya species	49	49	65.3333
Schismus barbatus	26	26	34.6667
Stylocline psilocarphoides	1	1	1.33333
Caulanthus lasiophyllus	11	11	14.6667
TOTALS ---->	210	210	280

## Sheet: Final Estimates Annuals P1
Final Estimates of Abundance (m2) and Relative Abundance for succulent Annual Plants during the First Phenological Period in 1992. File last modified 10 January 2014.
Light green cells indicate a species that was absent from a stratum
Yellow cells are final estimates of abundance per square meter and relative abundance.
	FAN	HILL	STREAM		(F+H+S)
	Abundance #/m2	Abundance #/m2	Abundance #/m2		Abundance #/3m2	Abundance m2	RELATIVE ABUNDANCE
SPECIES	CORRECTED	CORRECTED
Lasthenia californica	1103.35	2.69527	34.6667		1140.71	380.237	25.3196
Schismus barbatus	497.173	382.311	34.6667		914.151	304.717	20.2908
Pectocarya species	567.237	215.98	65.3333		848.55	282.85	18.8347
Erodium cicutarium	342.315	99.1433	41.3333		482.791	160.93	10.7162
Cryptantha circumcissa	8.85333	195.351	6.66667		210.871	70.2904	4.68057
Chorizanthe watsoni	107.584	5.14182	36		148.726	49.5753	3.30117
Chorizanthe brevicornu	27.392	83.2364	0		110.628	36.8761	2.45554
Stylocline psilocarphoides	63.0187	39.1942	1.33333		103.546	34.5154	2.29834
Amsinckia tessellata	66.1653	14.7287	0		80.8941	26.9647	1.79555
Gilia minor	27.984	25.2524	4		57.2364	19.0788	1.27044
Eriophyllum pringlei	19.296	32.0975	1.33333		52.7268	17.5756	1.17034
Caulanthus lasiophyllus	25.0827	8.02764	14.6667		47.777	15.9257	1.06047
Nemacladus species	0	41.8298	1.33333		43.1632	14.3877	0.958063
Eremothera boothii	0	4.30109	33.3333		37.6344	12.5448	0.835346
Oxytheca perfoliata	6.464	24.2007	0		30.6647	10.2216	0.680644
Chaenactis carphoclinia	0.24	26.4175	0		26.6575	8.88582	0.591698
Loeseliastrum schotti	0	22.9382	0		22.9382	7.64606	0.509143
Eriogonum gracillimum	1.33333	18.7462	0		20.0795	6.69317	0.445691
Centrostegia thurberi	16.9653	0	0		16.9653	5.65511	0.376568
Eriogonum nidularium	4.80533	9.47491	0		14.2802	4.76008	0.316969
Chaenactis fremonti	0	12.9847	0		12.9847	4.32824	0.288213
Linanthus parryae	11.8827	0	0		11.8827	3.96089	0.263752
Eriastrum eremicum	1.04533	9.31345	0		10.3588	3.45293	0.229927
Tetrapteron palmeri	9.408	0	0		9.408	3.136	0.208823
Plantago ovata	0	9.18982	0		9.18982	3.06327	0.20398
Mentzelia spp.	2.112	4.62982	1.33333		8.07515	2.69172	0.179239
Phacelia tanacetifolia	1.536	4.54255	0		6.07855	2.02618	0.134921
Cryptantha nevadensis	3.424	2.05673	0		5.48073	1.82691	0.121652
Prenanthella exigua	0	4.016	0		4.016	1.33867	0.0891404
Eriogonum pusillum	0	0	4		4	1.33333	0.0887853
Chorizanthe rigida	0	3.37745	0		3.37745	1.12582	0.0749671
Linanthus dichotomus	0.336	2.20073	0		2.53673	0.845576	0.056306
Malacothrix coulteri	0	1.80218	0		1.80218	0.600727	0.0400018
Phacelia fremonti	1.18933	0.459636	0		1.64897	0.549657	0.0366011
Syntrichopappus fremonti	1.14133	0.229818	0		1.37115	0.457051	0.0304345
Astragalus didymocarpus	0	0.983273	0		0.983273	0.327758	0.021825
Pholistoma membranaceum	0.048	0.388364	0		0.436364	0.145455	0.00968567
Salvia columbariae	0	0.349091	0		0.349091	0.116364	0.00774854
Bromus madritensis	0.144	0	0		0.144	0.048	0.00319627
Eremelche exilis	0.048	0	0		0.048	0.016	0.00106542
Malacothrix glabrata	0.048	0	0		0.048	0.016	0.00106542
Caulanthus inflatus	0	0.0392727	0		0.0392727	0.0130909	0.00087171
TOTALS ---->	2917.62	1307.63	280		4505.25	1501.75	100
