# Supplementary material for: Desert Tortoises (Gopherus agassizii) Are Selective Herbivores that Track the Flowering Phenology of Their Preferred Food Plants
Source: PLoS One. 2015 Jan 30;10(1):e0116716. doi: 10.1371/journal.pone.0116716 (PMC4312072; doi:10.1371/journal.pone.0116716)
Supplement: S3 Table — (XLSX) [file pone.0116716.s003.xlsx]

## Sheet: Individual variation in diet
Individual variation in diet among adult female and male desert tortoises during the First Phenological Period (1 March - 30 April 1992). File last modified 10 January 2014.
ADULT FEMALE TORTOISES (number in parentheses is the total number of complete foraging routes observed for that tortoise)
Plant names with a "D" following them indicate dried plants
female 1 (3)	Plant Species			TOTAL BITES	% BITES
	Mirabilis laevis			835	49.9701
	Astragalus layneae			392	23.459
	Amsinckia tessellata			256	15.3202
	Phacelia tanacetifolia			145	8.67744
	Schismus barbatus			23	1.37642
	Gilia minor			20	1.19689
				1671	100
female 2 (2)	Plant Species			TOTAL BITES	% BITES
	Astragalus layneae			423	51.7115
	Phacelia tanacetifolia			196	23.9609
	Gilia minor			59	7.21271
	Malacothrix coulteri			31	3.78973
	Mirabilis laevis			28	3.42298
	Amsinckia tessellata			18	2.20049
	Astragalus didymocarpus			18	2.20049
	Pholistoma membranaceum			14	1.71149
	Mentzelia eremophila			12	1.46699
	Eremothera boothii			10	1.22249
	Calycoseris parryi			7	0.855746
	Lomatium mohavense			2	0.244499
				818	100
female 3 (3)	Plant Species			TOTAL BITES	% BITES
	Astragalus layneae			416	57.9387
	Lupinus odoratus			178	24.7911
	Eremothera boothii			84	11.6992
	Stephanomeria parryi			22	3.06407
	Mentzelia sp.			12	1.67131
	Phacelia tancetifolia			6	0.835655
				718	100
female 4 (2)	Plant Species			TOTAL BITES	% BITES
	Mirabilis laevis			1174	88.4702
	Mentzelia spp.			107	8.0633
	Tetrapteron palmeri			17	1.28109
	Erodium cicutarium			12	0.904295
	Stylocline psilocarphoides			11	0.828937
	Eremothera boothii			6	0.452148
				1327	100
ADULT MALE TORTOISES (number in parentheses is the total number of complete foraging routes observed for that tortoise)
male 1 (1)	Plant Species			TOTAL BITES	% BITES
	Phacelia tanacetifolia			100	100
male 2 (4)	Plant Species			TOTAL BITES	% BITES
	Eremothera boothii			513	15.0132
	Astragalus layneae			430	12.5841
	Astragalus didymocarpus			345	10.0966
	Mentzelia ssp.			308	9.01375
	Gilia minor			258	7.55048
	Tetrapteron palmeri			213	6.23354
	Phacelia tanacetifolia			193	5.64823
	Erodium cicutarium			172	5.03366
	Mirabilis laevis			136	3.9801
	Malacothrix glabrata			125	3.65818
	Stephanomeria parryi			109	3.18993
	Cryptantha circumcissa			101	2.95581
	Amsinckia tessellata			99	2.89728
	Chaenactis fremontii			77	2.25344
	Tropidocarpum gracile			75	2.19491
	Pectocarya spp.			45	1.31694
	Stylocline psilocarphoides			42	1.22915
	Linanthus dichotomus			38	1.11209
	Lupinus odoratus			33	0.965759
	Malacothrix coulteri			27	0.790167
	Allium fimbriatum			25	0.731636
	Grass sp.			18	0.526778
	Eriogonum pusillum			12	0.351185
	Schismus barbatus			11	0.32192
	Bromus rubens			9	0.263389
	Malacothrix coulteri-D			3	0.0877963
				3417	100
male 3 (2)	Plant Species			TOTAL BITES	% BITES
	Mirabilis laevis			752	54.296
	Stylocline psilocarphoides			182	13.1408
	Malacothrix coulteri			126	9.09747
	Mentzelia spp.			119	8.59206
	Langloisia schottii			79	5.70397
	Astragalus layneae			43	3.10469
	Phacelia tanacetifolia			42	3.03249
	Schismus barbatus			16	1.15523
	Eriogonum gracillimum			12	0.866426
	Prenanthella exigua			8	0.577617
	Gilia minor			5	0.361011
	Pectocarya spp.			1	0.0722022
				1385	100
male 4 (2)	Plant Species			TOTAL BITES	% BITES
	Acmispon brachycarpus			183	49.3261
	Astragalus didymocarpus			165	44.4744
	Linanthus dichotomus			18	4.85175
	Plantago ovata			5	1.34771
				371	100
male 5 (3)	Plant Species			TOTAL BITES	% BITES
	Astragalus didymocarpus			981	46.1213
	Mirabilis laevis			713	33.5214
	Erodium cicutarium			97	4.56041
	Eremothera boothii			95	4.46638
	Plantago ovata			73	3.43206
	Chaenactis fremontii			42	1.97461
	Tetrapteron palmeri			36	1.69252
	Malacothrix coulteri			30	1.41044
	Pectocarya spp.			29	1.36342
	Chorizanthe rigida			12	0.564175
	Linanthus dichotomus			10	0.470146
	Cryptantha circumcissa			6	0.282087
	Chorizanthe brevicornu			2	0.0940291
	Chaenactis carphoclinia			1	0.0470146
				2127	100
Tortoises with incomplete foraging route data
female 5	Plant Species			TOTAL BITES	% BITES
	Acmispon brachycarpus			17	100
