# Supplementary material for: Desert Tortoises (Gopherus agassizii) Are Selective Herbivores that Track the Flowering Phenology of Their Preferred Food Plants
Source: PLoS One. 2015 Jan 30;10(1):e0116716. doi: 10.1371/journal.pone.0116716 (PMC4312072; doi:10.1371/journal.pone.0116716)
Supplement: S4 Table — (XLSX) [file pone.0116716.s004.xlsx]

## Sheet: Annual Plant Abundance P1
The purpose of this file is to construct a 2-dimensional table comparing plant abundance vs. tortoise diet during the First Phenological Period so that it can be analyzed using the Fisher's Exact Test. File last modified 19 December 2014.
Column B shows the estimated total number of plants per m2 found. These estimates are from Column G in spreadsheet "Final Estimates Annuals P1" in file "S2 Table. Annual abundance first phenological period(data,calculations).v2.xlsx"
Column C is not used in the tests. Note, the Relative abundance numbers in this Column are the same as Column H in spreadsheet "Final Estimates Annuals P1" in file "S2 Table. Annual abundance first phenological period(data,calculations).v2.xlsx"
Column G: several estimates of plant abundance were <1 (boldface names in Column A). I rounded these estimates up to 1 so as to allow them to be included in the test.
					Estimates rounded to whole numbers (these numbers used in Fisher's Exact Test)
SPECIES	Abundance #/m2	Relative Abundance			SPECIES	Abundance #/m2
Lasthenia californica	380.237	25.3196			Lasthenia californica	380.237
Schismus barbatus	304.717	20.2908			Schismus barbatus	304.717
Pectocarya species	282.85	18.8347			Pectocarya species	282.85
Erodium cicutarium	160.93	10.7162			Erodium cicutarium	160.93
Cryptantha circumcissa	70.2904	4.68057			Cryptantha circumcissa	70.2904
Chorizanthe watsoni	49.5753	3.30117			Chorizanthe watsoni	49.5753
Chorizanthe brevicornu	36.8761	2.45554			Chorizanthe brevicornu	36.8761
Stylocline psilocarphoides	34.5154	2.29834			Stylocline psilocarphoides	34.5154
Amsinckia tessellata	26.9647	1.79555			Amsinckia tessellata	26.9647
Gilia minor	19.0788	1.27044			Gilia minor	19.0788
Eriophyllum pringlei	17.5756	1.17034			Eriophyllum pringlei	17.5756
Caulanthus lasiophyllus	15.9257	1.06047			Caulanthus lasiophyllus	15.9257
Nemacladus species	14.3877	0.958063			Nemacladus species	14.3877
Eremothera boothii	12.5448	0.835346			Eremothera boothii	12.5448
Oxytheca perfoliata	10.2216	0.680644			Oxytheca perfoliata	10.2216
Chaenactis carphoclinia	8.88582	0.591698			Chaenactis carphoclinia	8.88582
Loeseliastrum schotti	7.64606	0.509143			Loeseliastrum schotti	7.64606
Eriogonum gracillimum	6.69317	0.445691			Eriogonum gracillimum	6.69317
Centrostegia thurberi	5.65511	0.376568			Centrostegia thurberi	5.65511
Eriogonum nidularium	4.76008	0.316969			Eriogonum nidularium	4.76008
Chaenactis fremonti	4.32824	0.288213			Chaenactis fremonti	4.32824
Linanthus parryae	3.96089	0.263752			Linanthus parryae	3.96089
Eriastrum eremicum	3.45293	0.229927			Eriastrum eremicum	3.45293
Tetrapteron palmeri	3.136	0.208823			Tetrapteron palmeri	3.136
Plantago ovata	3.06327	0.20398			Plantago ovata	3.06327
Mentzelia spp.	2.69172	0.179239			Mentzelia spp.	2.69172
Phacelia tanacetifolia	2.02618	0.134921			Phacelia tanacetifolia	2.02618
Cryptantha nevadensis	1.82691	0.121652			Cryptantha nevadensis	1.82691
Prenanthella exigua	1.33867	0.0891404			Prenanthella exigua	1.33867
Eriogonum pusillum	1.33333	0.0887853			Eriogonum pusillum	1.33333
Chorizanthe rigida	1.12582	0.0749671			Chorizanthe rigida	1.12582
Linanthus dichotomus	0.845576	0.056306			Linanthus dichotomus	0.845576
Malacothrix coulteri	0.600727	0.0400018			Malacothrix coulteri	0.600727
Phacelia fremonti	0.549657	0.0366011			Phacelia fremonti	0.549657
Syntrichopappus fremonti	0.457051	0.0304345			Syntrichopappus fremonti	0.549657
Astragalus didymocarpus	0.327758	0.021825			Astragalus didymocarpus	0.549657
Pholistoma membranaceum	0.145455	0.00968567			Pholistoma membranaceum	0.549657
Salvia columbariae	0.116364	0.00774854			Salvia columbariae	0.549657
Bromus madritensis	0.048	0.00319627			Bromus madritensis	0.549657
Eremelche exilis	0.016	0.00106542			Eremelche exilis	0.549657
Malacothrix glabrata	0.016	0.00106542			Malacothrix glabrata	0.549657
Caulanthus inflatus	0.0130909	0.00087171			Caulanthus inflatus	0.549657
	1501.75	100				1505.01

## Sheet: Tortoise Annuals Diet P1
Abundance and Relative Abundance of Annual Plants eaten by desert tortoises during the First Phenological Period. File last modified 19 December 2014.
Column B numbers used in Fisher's Exact Test (from Table 6).
Species	No. Plants	% Plants
Eremothera boothii	96	17.6796
Stylocline psilocarphoides	56	10.3131
Gilia minor	52	9.57643
Erodium cicutarium	40	7.36648
Phacelia tanacetifolia	34	6.26151
Astragalus didymocarpus	29	5.3407
Amsinckia tessellata	29	5.3407
Tetrapteron palmeri	26	4.78821
Cryptantha circumcissa	26	4.78821
Mentzelia spp.	25	4.60405
Chaenactis fremontii	21	3.8674
Malacothrix coulteri	18	3.31492
Malacothrix glabrata	13	2.39411
Pectocarya spp.	11	2.02578
Plantago ovata	10	1.84162
Acmispon brachycarpus	9	1.65746
Loeseliastrum schottii	8	1.4733
Linanthus dichotomus	8	1.4733
Schismus barbatus	7	1.28913
Allium fimbriatum	5	0.92081
Chorizanthe rigida	4	0.736648
Lupinus odoratus	3	0.552486
Tropidocarpum gracile	2	0.368324
Bromus madritensis	2	0.368324
Calycoseris parryi	2	0.368324
Unknown grass sp.	1	0.184162
Pholistoma membranaceum	1	0.184162
Eriogonum gracillimum	1	0.184162
Eriogonum pusillum	1	0.184162
Prenanthella exigua	1	0.184162
Chorizanthe brevicornu	1	0.184162
Chaenactis carphoclinia	1	0.184162
	543	100

## Sheet: Table for Fisher's Exact Test
Shown is a 2-dimensional table with Rows (species of annual plants) and Columns (estimated abundance of annuals in a 3m2 area vs. abundance of those plants in tortoise diet). File last modified 10 January 2014.
A Fisher’s Exact Test was used to test the null hypothesis that tortoises “sampled” the available annual plants during the First Phenological Period in proportion to the abundance of those plant species.
A P-value < 0.05 is taken as statistical evidence that tortoises chose their food plants independently of the abundance of those plants.
The Fisher's Exact Test was conducted using the program R and the P-values were obtained via Monte Carlo simulation (2000 replicates).
Data in this two-column table was exported as a csv file "AnnualtestP1" for use in R. Plant species eaten by tortoises but absent from plant survey samples were excluded from the test (in green below).
Note: units for both columns B and C are individual plants (see Materials and Methods)
SPECIES	Abundance (m2)	Diet
Lasthenia californica	380.237	0
Schismus barbatus	304.717	7
Pectocarya species	282.85	11
Erodium cicutarium	160.93	40
Cryptantha circumcissa	70.2904	26
Chorizanthe watsoni	49.5753	0
Chorizanthe brevicornu	36.8761	1
Stylocline psilocarphoides	34.5154	56
Amsinckia tessellata	26.9647	29
Gilia minor	19.0788	52
Eriophyllum pringlei	17.5756	0
Caulanthus lasiophyllus	15.9257	0
Nemacladus species	14.3877	0
Eremothera boothii	12.5448	96
Oxytheca perfoliata	10.2216	0
Chaenactis carphoclinia	8.88582	1
Loeseliastrum schotti	7.64606	8
Eriogonum gracillimum	6.69317	1
Centrostegia thurberi	5.65511	0
Eriogonum nidularium	4.76008	0
Chaenactis fremonti	4.32824	21
Linanthus parryae	3.96089	0
Eriastrum eremicum	3.45293	0
Tetrapteron palmeri	3.136	26
Plantago ovata	3.06327	10
Mentzelia spp.	2.69172	25
Phacelia tanacetifolia	2.02618	34
Cryptantha nevadensis	1.82691	0
Prenanthella exigua	1.33867	1
Eriogonum pusillum	1.33333	1
Chorizanthe rigida	1.12582	4
Linanthus dichotomus	0.845576	8
Malacothrix coulteri	0.600727	18
Phacelia fremonti	0.549657	0
Syntrichopappus fremonti	0.549657	0
Astragalus didymocarpus	0.549657	29
Bromus madritensis	0.549657	2
Caulanthus inflatus	0.549657	0
Eremelche exilis	0.549657	0
Malacothrix glabrata	0.549657	13
Pholistoma membranaceum	0.549657	1
Salvia columbariae	0.549657	0
	1505.01	521
Species Eaten by Tortoises in P1 but not recorded in Annual Plant Survey (not included in Fisher's Exact Test)
Acmispon brachycarpus	0	9
Allium fimbriatum	0	5
Calycoseris parryi	0	2
Lupinus odoratus	0	3
Tropidocarpum gracile	0	2
Unknown grass sp.	0	1
