# Supplementary material for: Desert Tortoises (Gopherus agassizii) Are Selective Herbivores that Track the Flowering Phenology of Their Preferred Food Plants
Source: PLoS One. 2015 Jan 30;10(1):e0116716. doi: 10.1371/journal.pone.0116716 (PMC4312072; doi:10.1371/journal.pone.0116716)
Supplement: S5 Table — (XLSX) [file pone.0116716.s005.xlsx]

## Sheet: Perennial Plant Abundance P1
Data used for Fisher's Exact Test for First Phenological Period comparing perennial plant abundance vs. tortoise diet. File last modified 19 December 2014.
Column B shows the estimated number of individuals per 1000m2 (from Table 4).
SPECIES	Abundance #/1000m2	Relative Abundance
Ambrosia dumosa	156	36.7059
Acamptopappus sphaerocephalus	137	32.2353
Eriogonum fasiculatum	34	8
Larrea tridentata	30	7.05882
Ambrosia salsola	18	4.23529
Xylorhiza tortifolia	18	4.23529
Eriogonum inflatum	8	1.88235
Psorothamnus arborescens	6	1.41176
Lycium andersonii	5	1.17647
Scutellaria mexicana	4	0.941176
Mirabilis laevis	4	0.941176
Tetradymia stenolepis	3	0.705882
Grayia spinosa	1	0.235294
Stephanomeria pauciflora	1	0.235294
	425	100

## Sheet: Tortoise Perennials Diet P1
Abundance and Relative Abundance of Perennial Plants eaten by desert tortoises during the First Phenological Period. File last modified 19 December 2014.
Column B numbers used in Fisher's Exact Test (from Table 6).
Species	No. Plants	% Plants
Astragalus layneae	35	41.1765
Mirabilis laevis	31	36.4706
Stephanomeria parryi	18	21.1765
Lomatium mohavense	1	1.17647
	85	100

## Sheet: Table for Fisher's Exact Test
Shown is a 2-dimensional table with Rows (species of perennial plants) and Columns (estimated abundance of perennials in a 1000m2 area vs. abundance of those plants in tortoise diet). File last modified 10 January 2014.
A Fisher’s Exact Test was used to test the null hypothesis that tortoises “sampled” the available perennial plants during the First Phenological Period in proportion to the abundance of those plant species.
A P-value < 0.05 is taken as statistical evidence that tortoises chose their food plants independently of the abundance of those plants.
The Fisher's Exact Test was conducted using the program R and the P-values were obtained via Monte Carlo simulation (2000 replicates).
SPECIES	Abundance (1000m2)	Diet
Ambrosia dumosa	156	0
Acamptopappus sphaerocephalus	137	0
Eriogonum fasiculatum	34	0
Larrea tridentata	30	0
Ambrosia salsola	18	0
Xylorhiza tortifolia	18	0
Eriogonum inflatum	8	0
Psorothamnus arborescens	6	0
Lycium andersonii	5	0
Scutellaria mexicana	4	0
Mirabilis laevis	4	31
Tetradymia stenolepis	3	0
Grayia spinosa	1	0
Stephanomeria pauciflora	1	0
	425	31
Species Eaten by Tortoises in P1 but not recorded in Perennial Plant Survey (not included in Fisher's Exact Test)
Astragalus layneae	0	35
Stephanomeria parryi	0	18
Lomatium mohavense	0	1
