# Supplementary material for: Desert Tortoises (Gopherus agassizii) Are Selective Herbivores that Track the Flowering Phenology of Their Preferred Food Plants
Source: PLoS One. 2015 Jan 30;10(1):e0116716. doi: 10.1371/journal.pone.0116716 (PMC4312072; doi:10.1371/journal.pone.0116716)
Supplement: S6 Table — (XLSX) [file pone.0116716.s006.xlsx]

## Sheet: Density Estimates FAN P2
The main purpose for this file was to provide estimates of relative abundance of annuals in P2 (see last spreadsheet "Final Estimates Annuals P2". File last modified 10 January 2014.
Contained within this file are the raw counts of annual plants (columns C-F) made at the Desert Tortoise Natural Area, Kern County, California on 15 May 1992 by WB Jennings.
FAN stratum P2 (12 subsamples taken from each microhabitat 48 total)
correction factors account for the relative amount of area occupied by each microhabitat in the Fan stratum (see Supplementary File: "S5. Perennial Density and Cover-raw data and calculations.xls" for more details)
correction factors are as follows:	intershrub = 0.784	(i.e., intershrub microhabitat covers 78.4% of ground area)
	other shrub = 0.072	(i.e., other shrub microhabitat covers 7.2% of ground area)
	dripline = 0.108	(i.e., Larrea tridentata dripline microhabitat covers 10.8% of ground area)
	canopy = 0.036	(i.e., Larrea tridentata canopy microhabitat covers 3.6% of ground area)
Total area sampled in FAN=3 m2	from each microhabitat sampled 0.0625m2 x 12 reps x 4 microhabitats = 3m2 sampled
	(raw count)	(raw count)	(raw count)	(raw count)		DENSITY #/3m2	DENSITY #/3m2		DENSITY #/m2	DENSITY #/m2
SPECIES	intershrub	other shrub	Larrea dripline	Larrea canopy		UNCORRECTED	CORRECTED		UNCORRECTED	CORRECTED
Chorizanthe watsoni	163	104	18	0		285	548.896		95	182.965
Chorizanthe brevicornu	45	24	20	0		89	156.672		29.6667	52.224
Lasthenia californica	30	10	8	0		48	100.416		16	33.472
Erodium cicutarium	13	15	25	3		56	56.32		18.6667	18.7733
Syntrichopappus fremonti	8	4	0	0		12	26.24		4	8.74667
Eriogonum nidularium	4	1	3	0		8	14.128		2.66667	4.70933
Centrostegia thurberi	3	14	0	0		17	13.44		5.66667	4.48
Eriophyllum pringlei	3	1	2	0		6	10.56		2	3.52
Linanthus parryae	2	0	0	0		2	6.272		0.666667	2.09067
Pectocarya species	1	4	0	0		5	4.288		1.66667	1.42933
Eriastrum eremicum	1	0	1	0		2	3.568		0.666667	1.18933
Loeseliastrum schottii	1	0	0	0		1	3.136		0.333333	1.04533
Stylocline psilocarphoides	0	2	0	0		2	0.576		0.666667	0.192
Eriogonum gracillimum	0	1	0	0		1	0.288		0.333333	0.096
Lupinus odoratus	0	1	0	0		1	0.288		0.333333	0.096
TOTALS ---->	274	181	77	3		535	945.088		178.333	315.029

## Sheet: Density Estimates HILL P2
The main purpose for this file was to provide estimates of relative abundance of annuals in P2 (see last spreadsheet "Final Estimates Annuals P2". File last modified 10 January 2014.
Contained within this file are the raw counts of annual plants (columns C-F) made at the Desert Tortoise Natural Area, Kern County, California in 15 May 1992 by WB Jennings.
HILL stratum P2 (11 subsamples taken from each microhabitat 44 total)
correction factors account for the relative amount of area occupied by each microhabitat in the Hill stratum (see Supplementary File: "S5. Perennial Density and Cover-raw data and calculations.xls" for more details)
correction factors are as follows:	intershrub = 0.774	(i.e., intershrub microhabitat covers 77.4% of ground area)
	other shrub = 0.12	(i.e., other shrub microhabitat covers 12% of ground area)
	dripline = 0.079	(i.e., Larrea tridentata dripline microhabitat covers 7.9% of ground area)
	canopy = 0.027	(i.e., Larrea tridentata canopy microhabitat covers 2.7% of ground area)
Total area sampled in HILL=2.75 m2	from each microhabitat sampled 0.0625m2 x 11 reps x 4 microhabitats = 2.75m2 sampled
	(raw count)	(raw count)	(raw count)	(raw count)		DENSITY #/2.75m2	DENSITY #/2.75m2		DENSITY #/m2	DENSITY #/m2
SPECIES	intershrub	other shrub	Larrea dripline	Larrea canopy		UNCORRECTED	CORRECTED		UNCORRECTED	CORRECTED
Chorizanthe brevicornu	54	104	3	3		164	218.376		59.6364	79.4095
Loeseliastrum schottii	58	0	0	0		58	179.568		21.0909	65.2975
Erodium cicutarium	38	56	3	2		99	145.692		36	52.9789
Cryptantha circumcissa	42	5	0	0		47	132.432		17.0909	48.1571
Eriophyllum pringlei	30	6	0	0		36	95.76		13.0909	34.8218
Eriogonum gracillimum	24	13	1	0		38	80.86		13.8182	29.4036
Eriastrum eremicum	24	5	0	2		31	76.92		11.2727	27.9709
Chaenactis carphoclinia	15	0	0	0		15	46.44		5.45455	16.8873
Nemacladus species	8	0	0	0		8	24.768		2.90909	9.00655
Chorizanthe rigida	5	0	0	0		5	15.48		1.81818	5.62909
Oxytheca perfoliata	4	3	0	0		7	13.824		2.54545	5.02691
Eriogonum nidularium	1	18	0	1		20	11.844		7.27273	4.30691
Chorizanthe watsoni	3	1	0	0		4	9.768		1.45455	3.552
Schismus barbatus	3	0	0	0		3	9.288		1.09091	3.37745
Chaenactis fremonti	2	4	0	0		6	8.112		2.18182	2.94982
Astragalus didymocarpus	1	2	0	0		3	4.056		1.09091	1.47491
Eremothera boothii	1	2	0	0		3	4.056		1.09091	1.47491
Gilia species	1	0	0	0		1	3.096		0.363636	1.12582
Prenanthella exigua	1	0	0	0		1	3.096		0.363636	1.12582
Malacothrix coulteri	1	0	0	0		1	3.096		0.363636	1.12582
Pectocarya species	1	0	0	0		1	3.096		0.363636	1.12582
Syntrichopappus fremonti	1	0	0	0		1	3.096		0.363636	1.12582
Phacelia tanacetifolia	0	5	0	0		5	2.4		1.81818	0.872727
Plantago ovata	0	1	0	0		1	0.48		0.363636	0.174545
TOTALS ---->	318	225	7	8		558	1095.6		202.909	398.401

## Sheet: Density Estimates STREAM P2
The main purpose for this file was to provide estimates of relative abundance of annuals in P2 (see last spreadsheet "Final Estimates Annuals P2". File last modified 10 January 2014.
Contained within this file are the raw counts of annual plants (column C) made at the Desert Tortoise Natural Area, Kern County, California on 15 May 1992 by WB Jennings.
STREAM stratum P2 (3 subsamples taken from stratum 12 total)
Not correcting for area because of no stratification with STREAM habitat
Total area sampled in STREAM=0.75 m2	from each subsample 0.0625m2 subsamples x 3 reps =0.75 m2 sampled
	(raw count)	TOTAL #/0.75m2	TOTAL #/m2
SPECIES	wash
Erodium cicutarium	9	9	12
Eremothera boothii	8	8	10.6667
Eriogonum pusillum	4	4	5.33333
Chorizanthe watsoni	3	3	4
Nemacladus species	2	2	2.66667
TOTALS ---->	26	26	34.6667

## Sheet: Final Estimates Annuals P2
Final Estimates of Density (m2) and Relative Abundance for succulent Annual Plants during the Second Phenological Period in 1992. File last modified 10 January 2014.
Light green cells indicate a species that was absent from a stratum
Yellow cells are final estimates of density per square meter and relative abundance.
	FAN	HILL	STREAM		(F+H+S)
	DENSITY #/m2	DENSITY #/m2	DENSITY #/m2		DENSITY #/3m2	DENSITY m2	RELATIVE DENSITY
SPECIES	CORRECTED	CORRECTED
Chorizanthe watsoni	182.965	3.552	4		190.517	63.5058	25.4665
Chorizanthe brevicornu	52.224	79.4095	0		131.633	43.8778	17.5955
Erodium cicutarium	18.7733	52.9789	12		83.7522	27.9174	11.1952
Loeseliastrum schottii	1.04533	65.3	0		66.3453	22.1151	8.86839
Cryptantha circumcissa	0	48.1571	0		48.1571	16.0524	6.43717
Eriophyllum pringlei	3.52	34.8218	0		38.3418	12.7806	5.12516
Lasthenia californica	33.472	0	0		33.472	11.1573	4.47421
Eriogonum gracillimum	0.096	29.4036	0		29.4996	9.83321	3.94322
Eriastrum eremicum	1.18933	27.9709	0		29.1602	9.72008	3.89785
Chaenactis carphoclinia	0	16.8873	0		16.8873	5.62909	2.25732
Eremothera boothii	0	1.47491	10.6667		12.1416	4.04719	1.62297
Nemacladus spp.	0	9.00655	2.66667		11.6732	3.89107	1.56036
Syntrichopappus fremonti	8.74667	1.12582	0		9.87248	3.29083	1.31966
Eriogonum nidularium	4.70933	4.30691	0		9.01624	3.00541	1.2052
Chorizanthe rigida	0	5.62909	0		5.62909	1.87636	0.752442
Eriogonum pusillum	0	0	5.33333		5.33333	1.77778	0.712908
Oxytheca perfoliata	0	5.02691	0		5.02691	1.67564	0.671948
Centrostegia thurberi	4.48	0	0		4.48	1.49333	0.598842
Schismus barbatus	0	3.37745	0		3.37745	1.12582	0.451465
Chaenactis fremonti	0	2.94982	0		2.94982	0.983273	0.394303
Pectocarya spp.	1.42933	1.12582	0		2.55515	0.851717	0.341548
Linanthus parryae	2.09067	0	0		2.09067	0.696889	0.27946
Astragalus didymocarpus	0	1.47491	0		1.47491	0.491636	0.197151
Gilia sp.	0	1.12582	0		1.12582	0.375273	0.150488
Prenanthella exigua	0	1.12582	0		1.12582	0.375273	0.150488
Malacothrix coulteri	0	1.12582	0		1.12582	0.375273	0.150488
Phacelia tanacetifolia	0	0.872727	0		0.872727	0.290909	0.116658
Stylocline psilocarphoides	0.192	0	0		0.192	0.064	0.0256647
Plantago ovata	0	0.174545	0		0.174545	0.0581818	0.0233315
Lupinus odoratus	0.096	0	0		0.096	0.032	0.0128323
TOTALS ---->	315.029	398.404	34.6667		748.1	249.367	99.9987
