# Supplementary material for: Desert Tortoises (Gopherus agassizii) Are Selective Herbivores that Track the Flowering Phenology of Their Preferred Food Plants
Source: PLoS One. 2015 Jan 30;10(1):e0116716. doi: 10.1371/journal.pone.0116716 (PMC4312072; doi:10.1371/journal.pone.0116716)
Supplement: S7 Table — (XLSX) [file pone.0116716.s007.xlsx]

## Sheet: Recovered_Sheet1
Individual variation in diet among adult female and male desert tortoises during the Second Phenological Period (1 May-31 May 1992). File last modified 19 December 2014.
Note: 24 bites from unknown plant species are excluded in this file (but Table 5 includes them).
SECOND PHENOLOGICAL PERIOD (1 May-31 MAY 1992)
ADULT FEMALE TORTOISES (number in parentheses is the total number of complete foraging routes observed for that tortoise)
Plant names with a "D" following them indicate dried plants
female 1 (2)	Plant Species			TOTAL BITES	% BITES
	Prenanthella exigua			650	42.4282
	Plantago ovata			352	22.9765
	Astragalus layneae			341	22.2585
	Astragalus didymocarpus			114	7.44125
	Erodium cicutarium			63	4.11227
	Pectocarya setosa			8	0.522193
	Mirabilis laevis			4	0.261097
				1532	100
female 2 (5)	Plant Species			TOTAL BITES	% BITES
	Acmispon brachycarpus			1709	62.8771
	Cryptantha circumcissa			412	15.1582
	Euphorbia albomargina			200	7.35835
	Eremothera boothii			183	6.73289
	Erodium cicutarium			127	4.67255
	Amsinckia tessellata			67	2.46505
	Mirabilis laevis			15	0.551876
	Eriastrum eremicum			3	0.110375
	Eriastrum eremicum-D			2	0.0735835
				2718	100
female 3 (1)	Plant Species			TOTAL BITES	% BITES
	Acmispon brachycarpus			666	91.8621
	Mirabilis laevis			59	8.13793
				725	100
female 4 (1)	Plant Species			TOTAL BITES	% BITES
	Acmispon brachycarpus			412	100
female 5 (1)	Plant Species			TOTAL BITES	% BITES
	Acmispon brachycarpus			772	76.5114
	Amsinckia tessellata			117	11.5956
	Eremothera boothii			70	6.93756
	Chorizanthe brevicornu			22	2.18038
	Mentzelia spp.-D			18	1.78394
	Astragalus layneae			10	0.99108
				1009	100
ADULT MALE TORTOISES (number in parentheses is the total number of complete foraging routes observed for that tortoise)
male 1 (6)	Plant Species			TOTAL BITES	% BITES
	Acmispon brachycarpus			6398	68.5745
	Prenanthella exigua			1319	14.1372
	Astragalus layneae			840	9.00322
	Chorizanthe brevicornu			519	5.5627
	Erodium cicutarium			198	2.12219
	Eremothera boothii			34	0.364416
	Cryptantha circumcissa			8	0.0857449
	Caulanthus inflatus-D			8	0.0857449
	Astragalus acutirostris			5	0.0535906
	Mirabilis laevis			1	0.0107181
				9330	100
male 2 (1)	Plant Species			TOTAL BITES	% BITES
	Acmispon brachycarpus			310	100
Tortoises with incomplete foraging route data
male 3	Plant Species			TOTAL BITES	% BITES
	Mirabilis laevis			20	71.4286
	Pectocarya recurvata			5	17.8571
	Erodium cicutarium			3	10.7143
				28	100
male 4	Plant Species			TOTAL BITES	% BITES
	Amsinckia tessellata			10	100
female 6	Plant Species			TOTAL BITES	% BITES
	Acmispon brachycarpus			45	100
