# Supplementary material for: Desert Tortoises (Gopherus agassizii) Are Selective Herbivores that Track the Flowering Phenology of Their Preferred Food Plants
Source: PLoS One. 2015 Jan 30;10(1):e0116716. doi: 10.1371/journal.pone.0116716 (PMC4312072; doi:10.1371/journal.pone.0116716)
Supplement: S8 Table — (XLSX) [file pone.0116716.s008.xlsx]

## Sheet: Annual Plant Abundance P2
The purpose of this file is to construct a 2-dimensional table comparing plant abundance vs. tortoise diet during the Second Phenological Period so that it can be analyzed using the Fisher's Exact Test. File last modified 19 December 2014.
Column B shows the estimated total number of plants per m2 found. These estimates are from Column G in spreadsheet "Final Estimates Annuals P2" in file "S6 Table. Annual abundance second phenological period (data,calculations).v3.xlsx"
Column C is not used in the tests. Note, the Relative abundance numbers in this Column are the same as Column H in spreadsheet "Final Estimates Annuals P2" in file "S6 Table. Annual abundance second phenological period (data,calculations).v3.xlsx"
Column G: several estimates of plant abundance were <1 (boldface names in Column A). I rounded these estimates up to 1 so as to allow them to be included in the test.
					Estimates rounded to whole numbers (these numbers used in Fisher's Exact Test)
SPECIES	Abundance #/m2	Relative Abundance			SPECIES	Abundance #/m2
Chorizanthe watsoni	63.5058	25.4665			Chorizanthe watsoni	63.5058
Chorizanthe brevicornu	43.8778	17.5955			Chorizanthe brevicornu	43.8778
Erodium cicutarium	27.9174	11.1952			Erodium cicutarium	27.9174
Loeseliastrum schottii	22.1151	8.86839			Loeseliastrum schottii	22.1151
Cryptantha circumcissa	16.0524	6.43717			Cryptantha circumcissa	16.0524
Eriophyllum pringlei	12.7806	5.12516			Eriophyllum pringlei	12.7806
Lasthenia californica	11.1573	4.47421			Lasthenia californica	11.1573
Eriogonum gracillimum	9.83321	3.94322			Eriogonum gracillimum	9.83321
Eriastrum eremicum	9.72008	3.89785			Eriastrum eremicum	9.72008
Chaenactis carphoclinia	5.62909	2.25732			Chaenactis carphoclinia	5.62909
Eremothera boothii	4.04719	1.62297			Eremothera boothii	4.04719
Nemacladus spp.	3.89107	1.56036			Nemacladus spp.	3.89107
Syntrichopappus fremonti	3.29083	1.31966			Syntrichopappus fremonti	3.29083
Eriogonum nidularium	3.00541	1.2052			Eriogonum nidularium	3.00541
Chorizanthe rigida	1.87636	0.752442			Chorizanthe rigida	1.87636
Eriogonum pusillum	1.77778	0.712908			Eriogonum pusillum	1.77778
Oxytheca perfoliata	1.67564	0.671948			Oxytheca perfoliata	1.67564
Centrostegia thurberi	1.49333	0.598842			Centrostegia thurberi	1.49333
Schismus barbatus	1.12582	0.451465			Schismus barbatus	1.12582
Chaenactis fremonti	0.983273	0.394303			Chaenactis fremonti	0.983273
Pectocarya spp.	0.851717	0.341548			Pectocarya spp.	0.851717
Linanthus parryae	0.696889	0.27946			Linanthus parryae	0.696889
Astragalus didymocarpus	0.491636	0.197151			Astragalus didymocarpus	1
Gilia sp.	0.375273	0.150488			Gilia sp.	1
Prenanthella exigua	0.375273	0.150488			Prenanthella exigua	1
Malacothrix coulteri	0.375273	0.150488			Malacothrix coulteri	1
Phacelia tanacetifolia	0.290909	0.116658			Phacelia tanacetifolia	1
Stylocline psilocarphoides	0.064	0.0256647			Stylocline psilocarphoides	1
Plantago ovata	0.0581818	0.0233315			Plantago ovata	1
Lupinus odoratus	0.032	0.0128323			Lupinus odoratus	1
	249.367	99.9987

## Sheet: Tortoise Annuals Diet P2
Abundance and Relative Abundance of Annual Plants eaten by desert tortoises during the Second Phenological Period. File last modified 19 December 2014.
Column B numbers used in Fisher's Exact Test (from Table 8).
Species	No. Plants	% Plants
Acmispon brachycarpus	999	73.0263
Prenanthella exigua	133	9.72222
Erodium cicutarium	63	4.60526
Plantago ovata	56	4.09357
Chorizanthe brevicornu	32	2.33918
Cryptantha circumcissa	30	2.19298
Eremothera boothii	27	1.97368
Amsinckia tessellata	16	1.16959
Astragalus didymocarpus	5	0.365497
Pectocarya spp.	3	0.219298
Mentzelia spp.	1	0.0730994
Caulanthus inflatus	1	0.0730994
Astragalus acutirostris	1	0.0730994
Eriastrum eremicum	1	0.0730994
	1368	100

## Sheet: Table for Fisher's Exact Test
Shown is a 2-dimensional table with Rows (species of annual plants) and Columns (estimated abundance of annuals in a 3m2 area vs. abundance of those plants in tortoise diet). File last modified 10 January 2014.
A Fisher’s Exact Test was used to test the null hypothesis that tortoises “sampled” the available annual plants during the Second Phenological Period in proportion to the abundance of those plant species.
A P-value < 0.05 is taken as statistical evidence that tortoises chose their food plants independently of the abundance of those plants.
The Fisher's Exact Test was conducted using the program R and the P-values were obtained via Monte Carlo simulation (2000 replicates).
Data in this two-column table was exported as a csv file "AnnualtestP2" for use in R. Plant species eaten by tortoises but absent from plant survey samples were excluded from the test (in green below).
Note: units for both columns B and C are individual plants (see Materials and Methods)
SPECIES	Abundance (m2)	Diet
Chorizanthe watsoni	63.5058	0
Chorizanthe brevicornu	43.8778	32
Erodium cicutarium	27.9174	63
Loeseliastrum schottii	22.1151	0
Cryptantha circumcissa	16.0524	30
Eriophyllum pringlei	12.7806	0
Lasthenia californica	11	0
Eriogonum gracillimum	9.83321	0
Eriastrum eremicum	9.72008	1
Chaenactis carphoclinia	5.62909	0
Eremothera boothii	4.04719	27
Nemacladus spp.	3.89107	0
Syntrichopappus fremonti	3.29083	0
Eriogonum nidularium	3.00541	0
Chorizanthe rigida	1.87636	0
Eriogonum pusillum	1.77778	0
Oxytheca perfoliata	1.67564	0
Centrostegia thurberi	1.49333	0
Schismus barbatus	1.12582	0
Chaenactis fremonti	0.983273	0
Pectocarya spp.	0.851717	3
Linanthus parryae	0.696889	0
Astragalus didymocarpus	0.696889	5
Gilia sp.	0.696889	0
Malacothrix coulteri	0.696889	0
Prenanthella exigua	0.696889	133
Lupinus odoratus	0.696889	0
Phacelia tanacetifolia	0.696889	0
Plantago ovata	0.696889	56
Stylocline psilocarphoides	0.696889	0
Species Eaten by Tortoises in P2 but not recorded in Annual Plant Survey (not included in Fisher's Exact Test)
Acmispon brachycarpus	0	999
Amsinckia tessellata	0	16
Astragalus acutirostris	0	1
Caulanthus inflatus	0	1
Mentzelia spp.	0	1
