# Supplementary material for: Desert Tortoises (Gopherus agassizii) Are Selective Herbivores that Track the Flowering Phenology of Their Preferred Food Plants
Source: PLoS One. 2015 Jan 30;10(1):e0116716. doi: 10.1371/journal.pone.0116716 (PMC4312072; doi:10.1371/journal.pone.0116716)
Supplement: S10 Table — (XLSX) [file pone.0116716.s010.xlsx]

## Sheet: Abundance Estimates FAN P3
The main purpose for this file was to provide estimates of relative abundance of annuals in P3 (see last spreadsheet "Final Estimates Annuals P3". File last modified 10 January 2014.
Contained within this file are the raw counts of annual plants (columns C-F) made at the Desert Tortoise Natural Area, Kern County, California on 12 June 1992 by WB Jennings.
FAN stratum P3 (12 subsamples taken from each microhabitat 48 total)
correction factors account for the relative amount of area occupied by each microhabitat in the Fan stratum (see Supplementary File: "S5. Perennial Density and Cover-raw data and calculations.xls" for more details)
correction factors are as follows:	intershrub = 0.784	(i.e., intershrub microhabitat covers 78.4% of ground area)
	other shrub = 0.072	(i.e., other shrub microhabitat covers 7.2% of ground area)
	dripline = 0.108	(i.e., Larrea tridentata dripline microhabitat covers 10.8% of ground area)
	canopy = 0.036	(i.e., Larrea tridentata canopy microhabitat covers 3.6% of ground area)
Total area sampled in FAN=3 m2	from each microhabitat sampled 0.0625m2 x 12 reps x 4 microhabitats = 3m2 sampled
D=plants in dried state; S=plants in a Sulent state.
	(raw count)	(raw count)	(raw count)	(raw count)		Abundance #/3m2	Abundance #/3m2		Abundance #/m2	Abundance #/m2
SPECIES	intershrub	other shrub	Larrea dripline	Larrea canopy		UNCORRECTED	CORRECTED		UNCORRECTED	CORRECTED
Amsinckia tessellata (D)	2	42	83	249		376	90.08		125.333	30.0267
Chorizanthe brevicornu (D)	15	11	0	0		26	50.208		8.66667	16.736
Mucronea perfoliata (D)	3	0	0	0		3	9.408		1	3.136
Chorizanthe thurberi (D)	2	1	0	0		3	6.56		1	2.18667
Chorizanthe watsoni (D	8	10	2	0		20	28.832		6.66667	9.61067
Cryptantha circumcissa (D)	8	14	1	0		23	29.552		7.66667	9.85067
Cryptantha nevadensis (D)	0	0	3	0		3	1.296		1	0.432
Eriastrum eremicum (D)	8	0	0	0		8	25.088		2.66667	8.36267
Eriodium cicutarium (D)	25	75	81	32		213	139.6		71	46.5333
Eriogonum angulosum (D)	0	0	2	0		2	0.864		0.666667	0.288
Eriogonum angulosum (S)	1	0	0	0		1	3.136		0.333333	1.04533
Eriogonum gracillimum (D)	0	0	0	1		1	0.144		0.333333	0.048
Eriogonum gracillimum (S)	3	0	0	0		3	9.408		1	3.136
Eriogonum nidularium (D)	3	3	6	0		12	12.864		4	4.288
Eriogonum nidularium (S)	8	1	3	1		13	26.816		4.33333	8.93867
Eriogonum pusillum (D)	0	1	0	0		1	0.288		0.333333	0.096
Eriogonum pusillum (S)	0	1	0	0		1	0.288		0.333333	0.096
Eriophyllum pringlei (D)	1	0	0	0		1	3.136		0.333333	1.04533
Gilia minor (D)	9	7	8	0		24	33.696		8	11.232
Lasthenia californica (D)	185	114	134	19		452	673.616		150.667	224.539
Linanthus dichotomus (D)	0	1	3	8		12	2.736		4	0.912
Linanthus parryae (D)	7	7	0	0		14	23.968		4.66667	7.98933
Mentzelia species (D)	0	14	0	4		18	4.608		6	1.536
Pectocarya species (D)	73	347	112	40		572	383.008		190.667	127.669
Phacelia fremonti (D)	1	0	0	0		1	3.136		0.333333	1.04533
Phacelia tanacetifolia (D)	0	10	4	15		29	6.768		9.66667	2.256
Schismus barbatus (D)	108	213	587	406		1314	712.08		438	237.36
Stylocline psilocarphoides (D)	8	0	0	0		8	25.088		2.66667	8.36267
Syntrichopappus fremonti (D)	0	2	0	0		2	0.576		0.666667	0.192
Caulanthus lasiophyllus (D)	1	24	11	19		55	17.536		18.3333	5.84533
Unknown grass (D)	0	0	0	3		3	0.432		1	0.144
TOTALS ---->	479	898	1040	797		3214	2324.82		1071.33	774.939

## Sheet: Abundance Estimates HILL P3
The main purpose for this file was to provide estimates of relative abundance of annuals in P3 (see last spreadsheet "Final Estimates Annuals P3". File last modified 10 January 2014.
Contained within this file are the raw counts of annual plants (columns C-F) made at the Desert Tortoise Natural Area, Kern County, California on 12 June 1992 by WB Jennings.
HILL stratum P3 (11 subsamples taken from each microhabitat 44 total)
correction factors account for the relative amount of area occupied by each microhabitat in the HILL stratum (see Supplementary File: "S5. Perennial Density and Cover-raw data and calculations.xls" for more details)
correction factors are as follows:	intershrub = 0.774	(i.e., intershrub microhabitat covers 77.4% of ground area)
	other shrub = 0.12	(i.e., other shrub microhabitat covers 12% of ground area)
	dripline = 0.079	(i.e., Larrea tridentata dripline microhabitat covers 7.9% of ground area)
	canopy = 0.027	(i.e., Larrea tridentata canopy microhabitat covers 2.7% of ground area)
Total area sampled in hills=2.75 m2	from each microhabitat sampled 0.0625m2 x 11 reps x 4 microhabitats = 2.75m2 sampled
D=plants in dried state; S=plants in a Sulent state.
	(raw count)	(raw count)	(raw count)	(raw count)		Abundance #/2.75m2	Abundance #/2.75m2		Abundance #/m2	Abundance #/m2
SPECIES	intershrub	other shrub	Larrea dripline	Larrea canopy		UNCORRECTED	CORRECTED		UNCORRECTED	CORRECTED
Amsinckia tessellata (D)	2	30	40	159		231	50.404		84	18.3287
Astragalus didymocarpus (D)	1	2	0	0		3	4.056		1.09091	1.47491
Eremothera boothii (D)	0	0	1	0		1	0.316		0.363636	0.114909
Chaenactis carphoclinia (D)	9	5	4	0		18	31.528		6.54545	11.4647
Chaenactis fremonti (D)	0	14	0	1		15	6.828		5.45455	2.48291
Chorizanthe brevicornu (D)	25	18	24	18		85	95.568		30.9091	34.752
Mucronea perfoliata (D)	3	0	0	0		3	9.288		1.09091	3.37745
Chorizanthe rigida (D)	7	0	0	0		7	21.672		2.54545	7.88073
Chorizanthe thurberi (D)	2	2	0	0		4	7.152		1.45455	2.60073
Chorizanthe watsoni (D)	1	2	1	0		4	4.372		1.45455	1.58982
Cryptantha circumcissa (D)	10	1	2	0		13	32.072		4.72727	11.6625
Cryptantha nevadensis (D)	0	3	12	128		143	19.056		52	6.92945
Eriastrum eremicum (D)	3	6	2	0		11	12.8		4	4.65455
Eriastrum eremicum (S)	8	4	0	0		12	26.688		4.36364	9.70473
Eriogonum angulosum (D)	26	22	3	0		51	92.004		18.5455	33.456
Eriogonum angulosum (S)	2	4	0	0		6	8.112		2.18182	2.94982
Eriogonum gracillimum (D)	0	2	35	22		59	14.396		21.4545	5.23491
Eriogonum gracillimum (S)	0	1	1	3		5	1.12		1.81818	0.407273
Eriogonum nidularium (D)	1	2	51	10		64	21.252		23.2727	7.728
Eriogonum pusillum (D)	0	2	0	0		2	0.96		0.727273	0.349091
Eriophyllum pringlei (D)	1	0	5	0		6	4.676		2.18182	1.70036
Erodium cicutarium (D)	18	55	69	112		254	116.028		92.3636	42.192
Erodium cicutarium (S)	0	1	0	0		1	0.48		0.363636	0.174545
Gilia minor (D)	5	16	7	18		46	27.316		16.7273	9.93309
Gilia species (D)	0	5	0	0		5	2.4		1.81818	0.872727
Loeseliastrum schottii (D)	3	3	0	0		6	10.728		2.18182	3.90109
Lasthenia californica (D)	9	7	7	1		24	33.544		8.72727	12.1978
Prenanthella exigua (D)	1	0	0	0		1	3.096		0.363636	1.12582
Malacothrix coulteri (D)	4	0	2	0		6	13.016		2.18182	4.73309
Mentzelia species (D)	0	4	0	3		7	2.244		2.54545	0.816
Nemacladus species (D)	1	1	0	0		2	3.576		0.727273	1.30036
Oxytheca perfoliata (D)	66	44	12	3		125	229.572		45.4545	83.4807
Pectocarya species (D)	48	115	62	43		268	228.044		97.4545	82.9251
Phacelia tanacetifolia (D)	0	10	9	48		67	12.828		24.3636	4.66473
Plantago ovata (D)	7	3	1	0		11	23.428		4	8.51927
Schismus barbatus (D)	32	184	470	380		1066	376.952		387.636	137.073
Stylocline psilocarphoides (D)	1	20	13	4		38	17.236		13.8182	6.26764
Caulanthus lasiophyllus (D)	0	3	4	18		25	4.648		9.09091	1.69018
Unknown grass (D)	0	7	0	12		19	4.656		6.90909	1.69309
TOTALS ---->	296	598	837	983		2714	1574.11		986.909	572.404

## Sheet: Abundance Estimates STREAM P3
The main purpose for this file was to provide estimates of relative abundance of annuals in P3 (see last spreadsheet "Final Estimates Annuals P3". File last modified 10 January 2014.
Contained within this file are the raw counts of annual plants (column C) made at the Desert Tortoise Natural Area, Kern County, California in 12 June 1992 by WB Jennings.
STREAM stratum P3 (3 subsamples taken from stratum 12 total)
Not correcting for area because of no stratification with STREAM habitat
Total area sampled in STREAM=0.75 m2	from each subsample 0.0625m2 subsamples x 3 reps =0.75 m2 sampled
	(raw count)	Abundance #/0.75m2	Abundance #/m2
SPECIES	STREAM
Eremothera boothii	1	1	1.33333
TOTALS ---->	1	1	1.33333

## Sheet: Final Estimates Annuals P3
Final Estimates of Density (m2) and Relative Abundance for succulent Annual Plants during the Third Phenological Period in 1992. File last modified 10 January 2014.
Light green cells indicate a species that was absent from a stratum
Yellow cells are final estimates of density per square meter and relative abundance.
	FAN	HILL	STREAM		(F+H+S)
	Abundance #/m2	Abundance #/m2	Abundance #/m2		Abundance #/3m2	Abundance m2	RELATIVE ABUNDANCE
SPECIES	CORRECTED	CORRECTED
Schismus barbatus (D)	237.36	137.073	0		374.433	124.811	27.763
Lasthenia californica (D)	224.539	12.1978	0		236.736	78.9122	17.5532
Pectocarya spp. (D)	127.669	82.9251	0		210.594	70.1981	15.6149
Erodium cicutarium (D)	46.5333	42.192	0		88.7253	29.5751	6.57868
Oxytheca perfoliata (D)	0	83.4807	0		83.4807	27.8269	6.18981
Chorizanthe brevicornu (D)	16.736	34.752	0		51.488	17.1627	3.81766
Amsinckia tessellata (D)	30.0267	18.3287	0		48.3554	16.1185	3.58539
Eriogonum angulosum (D)	0.288	33.456	0		33.744	11.248	2.502
Cryptantha circumcissa (D)	9.85067	11.6625	0		21.5132	7.17107	1.59513
Gilia minor (D)	11.232	9.93309	0		21.1651	7.05503	1.56932
Stylocline psilocarphoides (D)	8.36267	6.26764	0		14.6303	4.87677	1.08479
Eriastrum eremicum (D)	8.36267	4.65455	0		13.0172	4.33907	0.965182
Eriogonum nidularium (D)	4.288	7.728	0		12.016	4.00533	0.890945
Chaenactis carphoclinia (D)	0	11.4647	0		11.4647	3.82158	0.85007
Chorizanthe watsoni (D	9.61067	1.58982	0		11.2005	3.73349	0.830478
Eriastrum eremicum (S)	0	9.70473	0		9.70473	3.23491	0.719572
Eriogonum nidularium (S)	8.93867	0	0		8.93867	2.97956	0.662772
Plantago ovata (D)	0	8.51927	0		8.51927	2.83976	0.631675
Linanthus parryae (D)	7.98933	0	0		7.98933	2.66311	0.592382
Chorizanthe rigida (D)	0	7.88073	0		7.88073	2.62691	0.584329
Caulanthus lasiophyllus (D)	5.84533	1.69018	0		7.53552	2.51184	0.558733
Cryptantha nevadensis (D)	0.432	6.92945	0		7.36145	2.45382	0.545827
Phacelia tanacetifolia (D)	2.256	4.66473	0		6.92073	2.30691	0.513148
Mucronea perfoliata (D)	3.136	3.37745	0		6.51345	2.17115	0.48295
Eriogonum gracillimum (D)	0.048	5.23491	0		5.28291	1.76097	0.39171
Centrostegia thurberi (D)	2.18667	2.60073	0		4.78739	1.5958	0.354969
Malacothrix coulteri (D)	0	4.73309	0		4.73309	1.5777	0.350942
Eriogonum angulosum (S)	1.04533	2.94982	0		3.99515	1.33172	0.296227
Loeseliastrum schottii (D)	0	3.90109	0		3.90109	1.30036	0.289253
Eriogonum gracillimum (S)	3.136	0.407273	0		3.54327	1.18109	0.262722
Eriophyllum pringlei (D)	1.04533	1.70036	0		2.7457	0.915232	0.203584
Chaenactis fremonti (D)	0	2.48291	0		2.48291	0.827636	0.184099
Mentzelia spp. (D)	1.536	0.816	0		2.352	0.784	0.174393
Unknown grass (D)	0.144	1.69309	0		1.83709	0.612364	0.136214
Astragalus didymocarpus (D)	0	1.47491	0		1.47491	0.491636	0.109359
Eremothera boothii (S)	0	0	1.33		1.33	0.443333	0.0986149
Nemacladus spp. (D)	0	1.30036	0		1.30036	0.433455	0.0964175
Prenanthella exigua (D)	0	1.12582	0		1.12582	0.375273	0.0834756
Phacelia fremonti (D)	1.04533	0	0		1.04533	0.348444	0.0775079
Linanthus dichotomus (D)	0.912	0	0		0.912	0.304	0.0676217
Gilia sp. (D)	0	0.872727	0		0.872727	0.290909	0.0647097
Eriogonum pusillum (D)	0.096	0.349091	0		0.445091	0.148364	0.033002
Syntrichopappus fremonti (D)	0.192	0	0		0.192	0.064	0.0142361
Erodium cicutarium (S)	0	0.174545	0		0.174545	0.0581818	0.0129419
Eremothera boothii (D)	0	0.114909	0		0.114909	0.038303	0.00852012
Eriogonum pusillum (S)	0.096	0	0		0.096	0.032	0.00711807
TOTALS ---->	774.939	572.404	1.33		1348.67	449.558	99.9995
