# Supplementary material for: Desert Tortoises (Gopherus agassizii) Are Selective Herbivores that Track the Flowering Phenology of Their Preferred Food Plants
Source: PLoS One. 2015 Jan 30;10(1):e0116716. doi: 10.1371/journal.pone.0116716 (PMC4312072; doi:10.1371/journal.pone.0116716)
Supplement: S11 Table — (XLSX) [file pone.0116716.s011.xlsx]

## Sheet: Recovered_Sheet1
Individual variation in diet among adult female and male desert tortoises during the Third Phenological Period (1 June-30 June 1992). File last modified 19 December 2014.
ADULT FEMALE TORTOISES (number in parentheses is the total number of complete foraging routes observed for that tortoise)
Plant names with a "D" following them indicate dried plants
female 1 (2)	Plant Species			TOTAL BITES	% BITES
	Dead lizard (Gambelia wislizenii)			695	25.6174
	Eriastrum eremicum-D			488	17.9875
	Eremothera boothii			301	11.0947
	Erodium cicutarium			263	9.69407
	Erodium cicutarium-D			258	9.50977
	Schismus barbatus-D			120	4.42315
	Unknown plant spp.-D			105	3.87025
	Amsinckia tessellata-D			101	3.72282
	Stylocline psilocarphoides-D			99	3.6491
	Mirabilis laevis			83	3.05934
	Chamaesyce albomargina			78	2.87505
	Phacelia tanacetifolia-D			28	1.03207
	Tortoise scat			26	0.958349
	Cryptantha circumcissa-D			21	0.774051
	Eriastrum eremicum			20	0.737191
	Chorizanthe brevicornu-D			16	0.589753
	Ambrosia salsola-D			4	0.147438
	Linanthus parryae-D			4	0.147438
	Eremothera boothii-D			3	0.110579
			Total	2713	100
ADULT MALE TORTOISES (number in parentheses is the total number of complete foraging routes observed for that tortoise)
male 1 (3)	Plant Species			TOTAL BITES	% BITES
	Chamaesyce albomargina			3523	83.4439
	Chorizanthe brevicornu			257	6.08716
	Erodium cicutarium			198	4.68972
	Chorizanthe brevicornu-D			103	2.4396
	Eremothera boothii			65	1.53955
	Oxytheca perfoliata-D			25	0.592136
	Amsinckia tessellata-D			15	0.355282
	Cryptantha circumsissa-D			13	0.307911
	Tortoise scat			10	0.236855
	Astragalus layneae			7	0.165798
	Eriastrum eremicum			3	0.0710564
	Eremothera boothii-D			3	0.0710564
			Total	4222	100
ADULT Tortoises with incomplete foraging route data
female 2	Plant Species			TOTAL BITES	% BITES
	Schismus barbatus-D			8	100
female 2	Plant Species			TOTAL BITES	% BITES
	Schismus barbatus-D			66	100
