# Supplementary material for: Desert Tortoises (Gopherus agassizii) Are Selective Herbivores that Track the Flowering Phenology of Their Preferred Food Plants
Source: PLoS One. 2015 Jan 30;10(1):e0116716. doi: 10.1371/journal.pone.0116716 (PMC4312072; doi:10.1371/journal.pone.0116716)
Supplement: S12 Table — (XLSX) [file pone.0116716.s012.xlsx]

## Sheet: Annual Plant Abundance P3
The purpose of this file is to construct a 2-dimensional table comparing plant abundance vs. tortoise diet during the Third Phenological Period so that it can be analyzed using the Fisher's Exact Test. File last modified 19 December 2014.
Column B shows the estimated total number of plants per m2 found. These estimates are from Column H in spreadsheet "Final Estimates Annuals P3" in file "S10 Table. Annual abundance third phenological period (data,calculations).v2.xlsx"
Column C is not used in the tests. Note, the Relative abundance numbers in this Column are the same as Column H in spreadsheet "Final Estimates Annuals P3" in file "S10 Table. Annual abundance third phenological period (data,calculations).v2.xlsx"
Columns G: several estimates of plant abundance were <1 (boldface names in Column A). I rounded these estimates up to 1 so as to allow them to be included in the test.
					Estimates rounded to whole numbers (these numbers used in Fisher's Exact Test)
SPECIES	Abundance #/m2	Relative Abundance			SPECIES	Abundance #/m2
Schismus barbatus (D)	124.811	27.763			Schismus barbatus (D)	124.811
Lasthenia californica (D)	78.9122	17.5532			Lasthenia californica (D)	78.9122
Pectocarya spp. (D)	70.1981	15.6149			Pectocarya spp. (D)	70.1981
Erodium cicutarium (D)	29.5751	6.57868			Erodium cicutarium (D)	29.5751
Oxytheca perfoliata (D)	27.8269	6.18981			Oxytheca perfoliata (D)	27.8269
Chorizanthe brevicornu (D)	17.1627	3.81766			Chorizanthe brevicornu (D)	17.1627
Amsinckia tessellata (D)	16.1185	3.58539			Amsinckia tessellata (D)	16.1185
Eriogonum angulosum (D)	11.248	2.502			Eriogonum angulosum (D)	11.248
Cryptantha circumcissa (D)	7.17107	1.59513			Cryptantha circumcissa (D)	7.17107
Gilia minor (D)	7.05503	1.56932			Gilia minor (D)	7.05503
Stylocline psilocarphoides (D)	4.87677	1.08479			Stylocline psilocarphoides (D)	4.87677
Eriastrum eremicum (D)	4.33907	0.965182			Eriastrum eremicum (D)	4.33907
Eriogonum nidularium (D)	4.00533	0.890945			Eriogonum nidularium (D)	4.00533
Chaenactis carphoclinia (D)	3.82158	0.85007			Chaenactis carphoclinia (D)	3.82158
Chorizanthe watsoni (D	3.73349	0.830478			Chorizanthe watsoni (D	3.73349
Eriastrum eremicum (S)	3.23491	0.719572			Eriastrum eremicum (S)	3.23491
Eriogonum nidularium (S)	2.97956	0.662772			Eriogonum nidularium (S)	2.97956
Plantago ovata (D)	2.83976	0.631675			Plantago ovata (D)	2.83976
Linanthus parryae (D)	2.66311	0.592382			Linanthus parryae (D)	2.66311
Chorizanthe rigida (D)	2.62691	0.584329			Chorizanthe rigida (D)	2.62691
Caulanthus lasiophyllus (D)	2.51184	0.558733			Caulanthus lasiophyllus (D)	2.51184
Cryptantha nevadensis (D)	2.45382	0.545827			Cryptantha nevadensis (D)	2.45382
Phacelia tanacetifolia (D)	2.30691	0.513148			Phacelia tanacetifolia (D)	2.30691
Mucronea perfoliata (D)	2.17115	0.48295			Mucronea perfoliata (D)	2.17115
Eriogonum gracillimum (D)	1.76097	0.39171			Eriogonum gracillimum (D)	1.76097
Centrostegia thurberi (D)	1.5958	0.354969			Centrostegia thurberi (D)	1.5958
Malacothrix coulteri (D)	1.5777	0.350942			Malacothrix coulteri (D)	1.5777
Eriogonum angulosum (S)	1.33172	0.296227			Eriogonum angulosum (S)	1.33172
Loeseliastrum schottii (D)	1.30036	0.289253			Loeseliastrum schottii (D)	1.30036
Eriogonum gracillimum (S)	1.18109	0.262722			Eriogonum gracillimum (S)	1.18109
Eriophyllum pringlei (D)	0.915232	0.203584			Eriophyllum pringlei (D)	0.915232
Chaenactis fremonti (D)	0.827636	0.184099			Chaenactis fremonti (D)	0.827636
Mentzelia spp. (D)	0.784	0.174393			Mentzelia spp. (D)	0.784
Unknown grass (D)	0.612364	0.136214			Unknown grass (D)	0.612364
Astragalus didymocarpus (D)	0.491636	0.109359			Astragalus didymocarpus (D)	0.612364
Eremothera boothii (S)	0.443333	0.0986149			Eremothera boothii (S)	0.612364
Nemacladus spp. (D)	0.433455	0.0964175			Nemacladus spp. (D)	0.612364
Prenanthella exigua (D)	0.375273	0.0834756			Prenanthella exigua (D)	0.612364
Phacelia fremonti (D)	0.348444	0.0775079			Phacelia fremonti (D)	0.612364
Linanthus dichotomus (D)	0.304	0.0676217			Linanthus dichotomus (D)	0.612364
Gilia sp. (D)	0.290909	0.0647097			Gilia sp. (D)	0.612364
Eriogonum pusillum (D)	0.148364	0.033002			Eriogonum pusillum (D)	0.612364
Syntrichopappus fremonti (D)	0.064	0.0142361			Syntrichopappus fremonti (D)	0.612364
Erodium cicutarium (S)	0.0581818	0.0129419			Erodium cicutarium (S)	0.612364
Eremothera boothii (D)	0.038303	0.00852012			Eremothera boothii (D)	0.612364
Eriogonum pusillum (S)	0.032	0.00711807			Eriogonum pusillum (S)	0.612364
	449.558	99.9995				453.878

## Sheet: Tortoise Annuals Diet P3
Abundance and Relative Abundance of Annual Plants eaten by desert tortoises during the Third Phenological Period. File last modified 19 December 2014.
Column B numbers used in Fisher's Exact Test (from Table 10).
Species	No. Plants	% Plants
Erodium cicutarium	62	22.0641
Eriastrum eremicum*	52	18.5053
Erodium cicutarium*	41	14.5907
Eremothera boothii	35	12.4555
Schismus barbatus*	26	9.25267
Chorizanthe brevicornu*	15	5.33808
Amsinckia tessellata*	12	4.27046
Stylocline psilocarphoides*	12	4.27046
Chorizanthe brevicornu	8	2.84698
Cryptantha circumcissa*	5	1.77936
Eriastrum eremicum	5	1.77936
Oxytheca perfoliata*	3	1.06762
Eremothera boothii*	3	1.06762
Phacelia tanacetifolia *	1	0.355872
Linanthus parryae*	1	0.355872
	281	100

## Sheet: Table for Fisher's Exact Test
Shown is a 2-dimensional table with Rows (species of annual plants) and Columns (estimated abundance of annuals in a 3m2 area vs. abundance of those plants in tortoise diet). File last modified 10 January 2014.
Plant species with "D" following name indicate that plants were in dried state while plants with "S" were in a succulent state (see Materials and Methods).
A Fisher’s Exact Test was used to test the null hypothesis that tortoises “sampled” the available annual plants during the Third Phenological Period in proportion to the abundance of those plant species.
A P-value < 0.05 is taken as statistical evidence that tortoises chose their food plants independently of the abundance of those plants.
The Fisher's Exact Test was conducted using the program R and the P-values were obtained via Monte Carlo simulation (B =2000).
Data in this two-column table was exported as a csv file "AnnualtestP3" for use in R. Plant species eaten by tortoises but absent from plant survey samples were excluded from the test (in green below).
Note: units for both columns B and C are individual plants (see Materials and Methods)
SPECIES	Abundance (m2)	Diet
Schismus barbatus (D)	124.811	26
Lasthenia californica (D)	78.9122	0
Pectocarya spp. (D)	70.1981	0
Erodium cicutarium (D)	29.5751	41
Oxytheca perfoliata (D)	27.8269	3
Chorizanthe brevicornu (D)	17.1627	15
Amsinckia tessellata (D)	16.1185	12
Eriogonum angulosum (D)	11.248	0
Cryptantha circumcissa (D)	7.17107	5
Gilia minor (D)	7.05503	0
Stylocline psilocarphoides (D)	4.87677	12
Eriastrum eremicum (D)	4.33907	52
Eriogonum nidularium (D)	4.00533	0
Chaenactis carphoclinia (D)	3.82158	0
Chorizanthe watsoni (D	3.73349	0
Eriastrum eremicum (S)	3.23491	5
Eriogonum nidularium (S)	2.97956	0
Plantago ovata (D)	2.83976	0
Linanthus parryae (D)	2.66311	1
Chorizanthe rigida (D)	2.62691	0
Caulanthus lasiophyllus (D)	2.51184	0
Cryptantha nevadensis (D)	2.45382	0
Phacelia tanacetifolia (D)	2.30691	1
Mucronea perfoliata (D)	2.17115	0
Eriogonum gracillimum (D)	1.76097	0
Centrostegia thurberi (D)	1.5958	0
Malacothrix coulteri (D)	1.5777	0
Eriogonum angulosum (S)	1.33172	0
Loeseliastrum schottii (D)	1.30036	0
Eriogonum gracillimum (S)	1.18109	0
Eriophyllum pringlei (D)	0.915232	0
Chaenactis fremonti (D)	0.827636	0
Mentzelia spp. (D)	0.784	0
Unknown grass (D)	0.612364	0
Astragalus didymocarpus (D)	0.612364	0
Eremothera boothii (S)	0.612364	35
Nemacladus spp. (D)	0.612364	0
Prenanthella exigua (D)	0.612364	0
Phacelia fremonti (D)	0.612364	0
Eremothera boothii (D)	0.612364	3
Eriogonum pusillum (D)	0.612364	0
Eriogonum pusillum (S)	0.612364	0
Erodium cicutarium (S)	0.612364	62
Syntrichopappus fremonti (D)	0.612364	0
Linanthus dichotomus (D)	0.612364	0
Gilia sp. (D)	0.612364	0
	453.878	273
Species Eaten by Tortoises in P3 but not recorded in Annual Plant Survey (not included in Fisher's Exact Test)
Chorizanthe brevicornu	0	8
